# Supplementary material for: Assessing and enhancing migration of human myogenic progenitors using directed iPS cell differentiation and advanced tissue modelling
Source: EMBO Mol Med. 2022 Sep 26;14(10):e14526. doi: 10.15252/emmm.202114526 (PMC9549733; doi:10.15252/emmm.202114526)
Supplement: Supplementary file 4 — Movie EV1 [file EMMM-14-e14526-s005.zip]

Archive with 8 entries (7 files):
- Movie EV1/
- __MACOSX/._Movie EV1
- Movie EV1/.DS_Store
- __MACOSX/Movie EV1/._.DS_Store
- Movie EV1/Movie EV1.mov
- __MACOSX/Movie EV1/._Movie EV1.mov
- Movie EV1/Movie EV1 Legend.docx
- __MACOSX/Movie EV1/._Movie EV1 Legend.docx
