# Supplementary material for: Assessing and enhancing migration of human myogenic progenitors using directed iPS cell differentiation and advanced tissue modelling
Source: EMBO Mol Med. 2022 Sep 26;14(10):e14526. doi: 10.15252/emmm.202114526 (PMC9549733; doi:10.15252/emmm.202114526)
Supplement: Supplementary file 6 — Source Data for Expanded View [file EMMM-14-e14526-s008.zip]

Archive with 8 entries (7 files):
- __MACOSX/
- __MACOSX/._EMM-2021-14526-V3-Figure_4_Source_Data-sd.zip
- __MACOSX/._EMM-2021-14526-V3-Figure_2_Source_Data-sd.zip
- __MACOSX/._EMM-2021-14526-V3-Figure_3_Source_Data-sd.zip
- __MACOSX/._EMM-2021-14526-V3-Figure_6_Source_Data-sd.zip
- EMM-2021-14526-V3-EV_Figure_Source_Data-sd.zip
- __MACOSX/._EMM-2021-14526-V3-EV_Figure_Source_Data-sd.zip
- __MACOSX/._EMM-2021-14526-V3-Figure_5_Source_Data-sd.zip
