# Supplementary material for: Assessing and enhancing migration of human myogenic progenitors using directed iPS cell differentiation and advanced tissue modelling
Source: EMBO Mol Med. 2022 Sep 26;14(10):e14526. doi: 10.15252/emmm.202114526 (PMC9549733; doi:10.15252/emmm.202114526)
Supplement: Supplementary file 8 — Source Data for Figure 2 [file EMMM-14-e14526-s004.zip]

Archive with 3 entries (2 files):
- Figure 2/
- Figure 2/Figure 2.xlsx
- __MACOSX/Figure 2/._Figure 2.xlsx
