# Supplementary material for: Assessing and enhancing migration of human myogenic progenitors using directed iPS cell differentiation and advanced tissue modelling
Source: EMBO Mol Med. 2022 Sep 26;14(10):e14526. doi: 10.15252/emmm.202114526 (PMC9549733; doi:10.15252/emmm.202114526)
Supplement: Supplementary file 8 — Source Data for Figure 2 [file EMMM-14-e14526-s004.zip › Figure 2/Figure 2.xlsx]

## Sheet: Sheet1
Figure 2D: qPCR Quantification (Fold Change in Expression)
NCRM5 hiMPs
MYOG				MYOD				HEY1				HES1
	Untreated	Treated			Untreated	Treated			Untreated	Treated			Untreated	Treated
Rep 1	1	0.00953064		Rep 1	1	0.00943738		Rep 1	1	1.14486		Rep 1	1	0.924924
Rep 2	1	0.00638143		Rep 2	1	0.0146274		Rep 2	1	0.0181046		Rep 2	1	2.80349
Rep 3	1	0.00945695		Rep 3	1	0.00355245		Rep 3	1	4.17075		Rep 3	1	1.93151
Rep 4	1	0.0124104		Rep 4	1	0.00385576		Rep 4	1	5.23165		Rep 4	1	3.76145
								Rep 5	1	2.42048		Rep 5	1	3.03871
PDGFRB				CD146				NG2				TNAP
	Untreated	Treated			Untreated	Treated			Untreated	Treated			Untreated	Treated
Rep 1	1	4.42841		Rep 1	1	1.16352		Rep 1	1	1.8665		Rep 1	1	1.09023
Rep 2	1	1.26873		Rep 2	1	2.73499		Rep 2	1	0.726735		Rep 2	1	3.99546
Rep 3	1	4.60964		Rep 3	1	2.28334		Rep 3	1	8.90653		Rep 3	1	0.672596
Rep 4	1	3.51621		Rep 4	1	2.78545		Rep 4	1	5.54939		Rep 4	1	1.24619
Rep 5	1	4.66461		Rep 5	1	1.97264		Rep 5	1	4.69224		Rep 5	1	0.584621
A1 hiMPs
MYOG				MYOD				HEY1				HES1
	Untreated	Treated			Untreated	Treated			Untreated	Treated			Untreated	Treated
Rep 1	1	0.000546822		Rep 1	1	0.000257824		Rep 1	1	1.29706		Rep 1	1	0.790651
Rep 2	1	0.000673855		Rep 2	1	0.000240727		Rep 2	1	1.58025		Rep 2	1	0.159065
Rep 3	1	0.001397		Rep 3	1	0.0213644		Rep 3	1	1.05689		Rep 3	1	2.18354
Rep 4	1	0.0468515		Rep 4	1	0.00867763		Rep 4	1	2.5976		Rep 4	1	3.74702
Rep 5	1	0.0347242		Rep 5	1	0.00395632		Rep 5	1	2.1439		Rep 5	1	4.70941
PDGFRB				CD146				NG2				TNAP
	Untreated	Treated			Untreated	Treated			Untreated	Treated			Untreated	Treated
Rep 1	1	2.30709		Rep 1	1	8.10337		Rep 1	1	5.25024		Rep 1	1	5.38459
Rep 2	1	2.51598		Rep 2	1	3.03084		Rep 2	1	6.41355		Rep 2	1	6.43867
Rep 3	1	2.05445		Rep 3	1	2.83211		Rep 3	1	4.205		Rep 3	1	1.2065
Rep 4	1	2.71656		Rep 4	1	1.493		Rep 4	1	1.9403		Rep 4	1	1.16116
								Rep 5	1	2.62743		Rep 5	1	1.94242
