# Supplementary material for: Assessing and enhancing migration of human myogenic progenitors using directed iPS cell differentiation and advanced tissue modelling
Source: EMBO Mol Med. 2022 Sep 26;14(10):e14526. doi: 10.15252/emmm.202114526 (PMC9549733; doi:10.15252/emmm.202114526)
Supplement: Supplementary file 9 — Source Data for Figure 3 [file EMMM-14-e14526-s011.zip]

Archive with 25 entries (21 files):
- Figure 3/
- Figure 3/.DS_Store
- __MACOSX/Figure 3/._.DS_Store
- Figure 3/Figure 3 Images/
- __MACOSX/Figure 3/._Figure 3 Images
- Figure 3/Figure 3.xlsx
- __MACOSX/Figure 3/._Figure 3.xlsx
- Figure 3/Figure 3 Images/.DS_Store
- __MACOSX/Figure 3/Figure 3 Images/._.DS_Store
- Figure 3/Figure 3 Images/Figure 3B/
- __MACOSX/Figure 3/Figure 3 Images/._Figure 3B
- Figure 3/Figure 3 Images/Figure 3J/
- __MACOSX/Figure 3/Figure 3 Images/._Figure 3J
- Figure 3/Figure 3 Images/Figure 3B/Untreated 2.tif
- __MACOSX/Figure 3/Figure 3 Images/Figure 3B/._Untreated 2.tif
- Figure 3/Figure 3 Images/Figure 3B/Treated 2.tif
- __MACOSX/Figure 3/Figure 3 Images/Figure 3B/._Treated 2.tif
- Figure 3/Figure 3 Images/Figure 3J/treated_dapi.tif
- __MACOSX/Figure 3/Figure 3 Images/Figure 3J/._treated_dapi.tif
- Figure 3/Figure 3 Images/Figure 3J/untreated_laminac_spectrin.tif
- __MACOSX/Figure 3/Figure 3 Images/Figure 3J/._untreated_laminac_spectrin.tif
- Figure 3/Figure 3 Images/Figure 3J/untreated_dapi.tif
- __MACOSX/Figure 3/Figure 3 Images/Figure 3J/._untreated_dapi.tif
- Figure 3/Figure 3 Images/Figure 3J/treated_laminac_spectrin.tif
- __MACOSX/Figure 3/Figure 3 Images/Figure 3J/._treated_laminac_spectrin.tif
