# Supplementary material for: Assessing and enhancing migration of human myogenic progenitors using directed iPS cell differentiation and advanced tissue modelling
Source: EMBO Mol Med. 2022 Sep 26;14(10):e14526. doi: 10.15252/emmm.202114526 (PMC9549733; doi:10.15252/emmm.202114526)
Supplement: Supplementary file 9 — Source Data for Figure 3 [file EMMM-14-e14526-s011.zip › Figure 3/Figure 3.xlsx]

## Sheet: Sheet1
Figure 3C: Circularity ratios of individual cells that were either untreated or treated with DLL4 & PDGF-BB									Figure 3F: Proportion of EdU+ Nuclei per field
Experimental Repeat 1			Experimental Repeat 2			Experimental Repeat 3			A1 hiMPs			NCRM5 hiMPs
Treated	Untreated		Treated	Untreated		Treated	Untreated		Control	DLL4 & PDGF-BB		Control	DLL4 & PDGF-BB
0.062	0.073		0.085	0.219		0.098	0.13		20.3692	18.5625		38.9133	43.7821
0.091	0.155		0.089	0.233		0.099	0.159		26.6935	6.16614		38.0024	44.9429
0.094	0.161		0.095	0.247		0.117	0.17		27.9244	8.84623		41.0439	41.6877
0.102	0.186		0.099	0.283		0.121	0.173
0.103	0.191		0.113	0.313		0.128	0.175
0.12	0.218		0.14	0.325		0.128	0.178		Figure 3I: Differentiation Index of hiMPs
0.123	0.222		0.143	0.327		0.13	0.183		Control	DLL4 & PDGF-BB	Control + L685448	DLL4 & PDGF-BB + L685448
0.124	0.226		0.156	0.335		0.131	0.187		69.6653	42.1834	71.6645	65.3821
0.125	0.236		0.164	0.338		0.136	0.192		70.1731	42.5657	67.4945	60.579
0.13	0.236		0.164	0.339		0.137	0.192		70.1676	44.43	70.785	70.8036
0.133	0.249		0.168	0.341		0.139	0.193
0.138	0.262		0.17	0.352		0.14	0.194
0.14	0.266		0.177	0.354		0.142	0.199
0.144	0.28		0.178	0.355		0.142	0.204
0.145	0.303		0.182	0.356		0.147	0.213		Figure 3J: In vivo experiment.
0.148	0.31		0.182	0.36		0.15	0.213		Total Number of LaminA/C per muscle.
0.15	0.311		0.185	0.367		0.155	0.215		Control	DLL4 & PDGF-BB
0.156	0.319		0.189	0.367		0.157	0.226		325	188
0.156	0.321		0.198	0.369		0.158	0.232		100	187
0.158	0.324		0.219	0.383		0.165	0.232		93	283
0.161	0.327		0.219	0.392		0.169	0.238
0.162	0.334		0.22	0.395		0.175	0.24
0.172	0.339		0.222	0.396		0.178	0.242
0.172	0.344		0.223	0.398		0.183	0.246
0.173	0.344		0.225	0.407		0.184	0.25
0.174	0.349		0.225	0.407		0.186	0.251
0.177	0.354		0.227	0.409		0.186	0.261
0.182	0.355		0.228	0.413		0.189	0.261
0.194	0.355		0.235	0.414		0.19	0.265
0.199	0.36		0.236	0.416		0.194	0.266
0.206	0.366		0.241	0.417		0.199	0.269
0.206	0.366		0.241	0.42		0.205	0.27
0.21	0.368		0.247	0.438		0.207	0.273
0.211	0.373		0.249	0.438		0.208	0.277
0.218	0.375		0.251	0.443		0.209	0.283
0.219	0.376		0.255	0.446		0.211	0.295
0.221	0.377		0.259	0.448		0.213	0.296
0.221	0.377		0.259	0.45		0.22	0.298
0.222	0.377		0.26	0.458		0.22	0.302
0.224	0.378		0.265	0.467		0.224	0.304
0.224	0.383		0.27	0.47		0.232	0.305
0.226	0.384		0.274	0.471		0.232	0.306
0.229	0.384		0.275	0.473		0.233	0.31
0.23	0.392		0.276	0.473		0.236	0.314
0.231	0.393		0.279	0.474		0.238	0.317
0.235	0.397		0.282	0.474		0.244	0.318
0.235	0.399		0.285	0.477		0.244	0.319
0.238	0.402		0.288	0.48		0.246	0.322
0.238	0.408		0.289	0.482		0.251	0.323
0.239	0.409		0.289	0.483		0.258	0.323
0.242	0.413		0.292	0.483		0.262	0.325
0.245	0.413		0.293	0.485		0.265	0.325
0.246	0.413		0.295	0.485		0.269	0.327
0.247	0.413		0.296	0.487		0.272	0.328
0.258	0.414		0.298	0.491		0.275	0.332
0.258	0.415		0.298	0.495		0.277	0.335
0.263	0.417		0.302	0.496		0.278	0.337
0.264	0.419		0.302	0.5		0.279	0.341
0.266	0.421		0.305	0.505		0.281	0.342
0.267	0.422		0.306	0.506		0.281	0.342
0.267	0.423		0.306	0.508		0.286	0.342
0.267	0.426		0.317	0.508		0.292	0.344
0.268	0.428		0.317	0.508		0.304	0.344
0.273	0.428		0.323	0.51		0.311	0.344
0.273	0.429		0.324	0.515		0.317	0.346
0.276	0.431		0.329	0.518		0.321	0.347
0.28	0.434		0.33	0.519		0.322	0.348
0.28	0.435		0.333	0.519		0.324	0.35
0.289	0.438		0.342	0.522		0.327	0.353
0.29	0.44		0.344	0.523		0.333	0.354
0.295	0.44		0.346	0.524		0.339	0.354
0.298	0.446		0.347	0.524		0.343	0.361
0.301	0.448		0.347	0.526		0.344	0.362
0.303	0.453		0.35	0.527		0.362	0.362
0.312	0.455		0.351	0.527		0.362	0.364
0.317	0.461		0.36	0.528		0.362	0.367
0.317	0.462		0.363	0.538		0.369	0.369
0.326	0.463		0.364	0.546		0.372	0.373
0.334	0.466		0.366	0.547		0.374	0.374
0.344	0.467		0.369	0.551		0.378	0.374
0.347	0.468		0.375	0.552		0.381	0.376
0.357	0.469		0.382	0.556		0.382	0.378
0.358	0.475		0.383	0.56		0.384	0.379
0.359	0.476		0.383	0.56		0.388	0.386
0.361	0.477		0.388	0.562		0.391	0.4
0.363	0.479		0.397	0.571		0.391	0.403
0.365	0.481		0.399	0.573		0.395	0.409
0.365	0.484		0.399	0.582		0.395	0.409
0.367	0.486		0.406	0.586		0.395	0.411
0.371	0.487		0.411	0.587		0.398	0.412
0.374	0.491		0.412	0.589		0.399	0.412
0.378	0.494		0.42	0.589		0.408	0.414
0.381	0.494		0.421	0.591		0.413	0.416
0.382	0.495		0.422	0.592		0.414	0.416
0.387	0.497		0.423	0.592		0.421	0.416
0.387	0.497		0.435	0.593		0.425	0.416
0.409	0.497		0.437	0.593		0.426	0.417
0.411	0.497		0.439	0.594		0.428	0.418
0.413	0.498		0.441	0.6		0.428	0.422
0.416	0.498		0.449	0.6		0.435	0.425
0.421	0.499		0.452	0.6		0.435	0.427
0.421	0.502		0.452	0.601		0.437	0.428
0.423	0.507		0.453	0.606		0.44	0.429
0.424	0.515		0.454	0.607		0.44	0.435
0.43	0.517		0.455	0.608		0.445	0.436
0.43	0.517		0.457	0.613		0.445	0.44
0.435	0.517		0.457	0.613		0.448	0.441
0.446	0.517		0.46	0.619		0.451	0.441
0.451	0.519		0.461	0.621		0.452	0.444
0.453	0.52		0.461	0.621		0.453	0.445
0.453	0.521		0.462	0.621		0.459	0.449
0.454	0.523		0.462	0.622		0.459	0.45
0.462	0.524		0.465	0.623		0.461	0.451
0.467	0.526		0.465	0.623		0.462	0.451
0.469	0.528		0.47	0.625		0.464	0.451
0.469	0.528		0.47	0.626		0.464	0.452
0.47	0.537		0.472	0.627		0.464	0.454
0.471	0.538		0.473	0.629		0.467	0.457
0.472	0.543		0.475	0.63		0.47	0.459
0.472	0.544		0.478	0.635		0.472	0.46
0.472	0.548		0.48	0.639		0.475	0.46
0.474	0.553		0.48	0.641		0.478	0.465
0.474	0.56		0.485	0.642		0.481	0.466
0.475	0.56		0.487	0.642		0.481	0.466
0.484	0.563		0.49	0.643		0.483	0.466
0.488	0.566		0.491	0.646		0.485	0.468
0.489	0.57		0.493	0.646		0.488	0.469
0.493	0.57		0.5	0.648		0.491	0.47
0.494	0.576		0.503	0.649		0.491	0.47
0.498	0.578		0.507	0.65		0.492	0.471
0.5	0.578		0.508	0.651		0.493	0.474
0.501	0.581		0.509	0.651		0.496	0.477
0.505	0.583		0.509	0.651		0.497	0.479
0.515	0.59		0.517	0.654		0.501	0.481
0.519	0.591		0.521	0.656		0.502	0.483
0.521	0.591		0.538	0.656		0.502	0.483
0.524	0.591		0.54	0.656		0.504	0.485
0.527	0.591		0.541	0.656		0.507	0.488
0.528	0.593		0.546	0.657		0.511	0.488
0.529	0.597		0.546	0.658		0.512	0.491
0.538	0.598		0.549	0.658		0.516	0.492
0.54	0.6		0.554	0.659		0.518	0.493
0.542	0.603		0.554	0.66		0.521	0.493
0.545	0.604		0.556	0.661		0.524	0.494
0.552	0.604		0.561	0.661		0.527	0.497
0.554	0.605		0.564	0.661		0.531	0.499
0.554	0.606		0.564	0.661		0.531	0.5
0.556	0.607		0.567	0.662		0.533	0.501
0.56	0.61		0.576	0.662		0.533	0.503
0.563	0.612		0.577	0.666		0.533	0.503
0.565	0.613		0.579	0.667		0.536	0.505
0.566	0.614		0.585	0.669		0.536	0.508
0.574	0.616		0.6	0.669		0.537	0.508
0.574	0.616		0.605	0.669		0.537	0.514
0.577	0.617		0.615	0.671		0.538	0.516
0.58	0.617		0.616	0.672		0.538	0.516
0.583	0.618		0.617	0.674		0.538	0.517
0.584	0.618		0.617	0.676		0.539	0.519
0.585	0.619		0.617	0.676		0.549	0.523
0.586	0.62		0.624	0.682		0.554	0.526
0.589	0.62		0.63	0.682		0.554	0.526
0.591	0.62		0.634	0.685		0.558	0.527
0.593	0.627		0.638	0.687		0.559	0.528
0.594	0.633		0.646	0.688		0.562	0.53
0.594	0.634		0.646	0.688		0.564	0.532
0.594	0.635		0.647	0.689		0.566	0.535
0.595	0.635		0.648	0.689		0.569	0.536
0.6	0.636		0.651	0.69		0.571	0.536
0.602	0.64		0.652	0.692		0.573	0.537
0.602	0.641		0.654	0.692		0.573	0.537
0.603	0.641		0.661	0.695		0.574	0.537
0.604	0.645		0.662	0.696		0.574	0.538
0.617	0.649		0.666	0.697		0.577	0.54
0.624	0.653		0.666	0.697		0.581	0.541
0.626	0.654		0.666	0.698		0.585	0.542
0.627	0.656		0.667	0.703		0.588	0.548
0.629	0.658		0.669	0.703		0.589	0.552
0.634	0.659		0.669	0.704		0.589	0.554
0.635	0.662		0.67	0.705		0.591	0.555
0.636	0.662		0.677	0.705		0.591	0.555
0.638	0.664		0.678	0.712		0.594	0.555
0.64	0.667		0.68	0.712		0.595	0.556
0.643	0.667		0.68	0.717		0.596	0.556
0.649	0.667		0.681	0.722		0.597	0.559
0.653	0.668		0.683	0.723		0.597	0.559
0.653	0.671		0.684	0.724		0.597	0.563
0.654	0.673		0.685	0.725		0.6	0.567
0.655	0.674		0.688	0.736		0.603	0.567
0.656	0.675		0.688	0.737		0.606	0.569
0.658	0.676		0.694	0.738		0.611	0.57
0.66	0.677		0.695	0.739		0.611	0.573
0.663	0.681		0.696	0.74		0.612	0.574
0.663	0.684		0.697	0.74		0.613	0.575
0.666	0.685		0.701	0.741		0.613	0.576
0.668	0.685		0.704	0.742		0.614	0.576
0.669	0.686		0.709	0.742		0.615	0.576
0.673	0.688		0.711	0.744		0.616	0.579
0.675	0.689		0.712	0.745		0.617	0.583
0.688	0.689		0.715	0.745		0.619	0.587
0.688	0.69		0.717	0.746		0.621	0.587
0.69	0.692		0.718	0.748		0.621	0.588
0.692	0.694		0.723	0.748		0.622	0.588
0.693	0.698		0.726	0.75		0.622	0.588
0.694	0.699		0.726	0.753		0.626	0.588
0.694	0.701		0.727	0.753		0.629	0.588
0.697	0.701		0.729	0.754		0.63	0.588
0.7	0.702		0.735	0.754		0.63	0.59
0.701	0.702		0.737	0.755		0.636	0.59
0.703	0.703		0.738	0.756		0.637	0.591
0.704	0.709		0.739	0.757		0.638	0.592
0.704	0.71		0.742	0.76		0.64	0.592
0.705	0.71		0.743	0.76		0.642	0.595
0.707	0.711		0.744	0.761		0.645	0.598
0.708	0.711		0.744	0.761		0.645	0.598
0.712	0.712		0.744	0.764		0.645	0.599
0.714	0.712		0.75	0.764		0.646	0.602
0.714	0.713		0.751	0.766		0.649	0.603
0.714	0.714		0.753	0.767		0.649	0.603
0.718	0.715		0.754	0.769		0.65	0.606
0.719	0.715		0.755	0.769		0.65	0.608
0.721	0.72		0.758	0.769		0.651	0.609
0.724	0.721		0.759	0.77		0.654	0.609
0.724	0.724		0.76	0.771		0.657	0.61
0.725	0.725		0.76	0.771		0.658	0.61
0.726	0.728		0.764	0.771		0.665	0.611
0.726	0.729		0.765	0.772		0.666	0.611
0.727	0.731		0.769	0.772		0.666	0.612
0.728	0.732		0.769	0.773		0.667	0.613
0.729	0.733		0.77	0.774		0.67	0.616
0.729	0.735		0.773	0.774		0.67	0.617
0.73	0.735		0.777	0.774		0.671	0.617
0.73	0.736		0.777	0.776		0.673	0.618
0.73	0.74		0.777	0.777		0.673	0.62
0.732	0.74		0.782	0.78		0.674	0.62
0.732	0.741		0.783	0.781		0.675	0.62
0.733	0.741		0.786	0.782		0.676	0.622
0.734	0.743		0.786	0.783		0.676	0.623
0.735	0.743		0.789	0.783		0.678	0.623
0.735	0.744		0.789	0.784		0.68	0.625
0.736	0.746		0.791	0.785		0.681	0.625
0.736	0.747		0.791	0.786		0.682	0.626
0.737	0.748		0.791	0.786		0.682	0.629
0.738	0.748		0.794	0.786		0.687	0.63
0.742	0.751		0.794	0.788		0.691	0.631
0.745	0.755		0.799	0.789		0.696	0.634
0.745	0.755		0.801	0.791		0.7	0.634
0.745	0.758		0.802	0.791		0.706	0.635
0.745	0.761		0.804	0.791		0.709	0.635
0.746	0.763		0.805	0.791		0.71	0.636
0.746	0.766		0.807	0.792		0.711	0.636
0.747	0.767		0.81	0.794		0.716	0.637
0.749	0.767		0.812	0.794		0.716	0.639
0.749	0.767		0.813	0.795		0.716	0.64
0.75	0.768		0.813	0.796		0.718	0.642
0.753	0.769		0.814	0.798		0.718	0.643
0.755	0.77		0.816	0.8		0.72	0.643
0.755	0.77		0.819	0.803		0.721	0.644
0.758	0.771		0.819	0.803		0.728	0.645
0.758	0.772		0.819	0.803		0.729	0.645
0.759	0.773		0.819	0.805		0.732	0.646
0.76	0.774		0.825	0.805		0.735	0.647
0.761	0.776		0.825	0.805		0.739	0.649
0.762	0.777		0.827	0.808		0.739	0.65
0.762	0.777		0.828	0.809		0.741	0.65
0.765	0.777		0.829	0.81		0.744	0.651
0.765	0.78		0.83	0.81		0.744	0.652
0.766	0.78		0.831	0.812		0.745	0.652
0.766	0.783		0.833	0.812		0.746	0.653
0.767	0.783		0.834	0.812		0.749	0.654
0.768	0.784		0.835	0.813		0.752	0.654
0.768	0.786		0.849	0.816		0.754	0.655
0.769	0.787		0.851	0.816		0.756	0.655
0.769	0.788		0.851	0.817		0.76	0.659
0.771	0.788		0.851	0.818		0.762	0.659
0.774	0.788		0.854	0.818		0.763	0.662
0.774	0.791		0.855	0.819		0.763	0.663
0.774	0.793		0.856	0.82		0.767	0.664
0.775	0.797		0.858	0.821		0.767	0.671
0.775	0.801		0.861	0.822		0.771	0.675
0.775	0.802		0.862	0.823		0.772	0.676
0.777	0.802		0.863	0.823		0.773	0.676
0.778	0.803		0.865	0.823		0.777	0.676
0.779	0.804		0.865	0.824		0.782	0.677
0.779	0.805		0.866	0.824		0.784	0.679
0.78	0.806		0.871	0.825		0.786	0.681
0.785	0.807		0.871	0.825		0.788	0.682
0.789	0.812		0.872	0.825		0.789	0.684
0.793	0.812		0.873	0.826		0.791	0.685
0.793	0.814		0.882	0.827		0.791	0.685
0.794	0.815		0.882	0.827		0.792	0.691
0.797	0.816		0.883	0.829		0.793	0.698
0.798	0.816		0.889	0.829		0.799	0.701
0.799	0.818		0.891	0.83		0.799	0.701
0.799	0.818		0.894	0.832		0.804	0.701
0.801	0.82		0.895	0.833		0.805	0.704
0.802	0.82		0.898	0.833		0.806	0.709
0.802	0.821		0.902	0.835		0.806	0.713
0.804	0.821		0.905	0.836		0.807	0.716
0.804	0.822		0.913	0.838		0.807	0.718
0.805	0.824		0.914	0.84		0.809	0.72
0.805	0.827		0.925	0.84		0.81	0.722
0.806	0.828		0.928	0.841		0.811	0.723
0.806	0.83			0.843		0.816	0.723
0.807	0.831			0.844		0.827	0.725
0.81	0.834			0.845		0.827	0.73
0.81	0.834			0.845		0.829	0.732
0.81	0.835			0.847		0.83	0.732
0.811	0.836			0.849		0.831	0.732
0.811	0.836			0.851		0.836	0.733
0.815	0.837			0.853		0.837	0.737
0.816	0.838			0.854		0.838	0.738
0.817	0.838			0.854		0.841	0.738
0.818	0.839			0.854		0.841	0.742
0.819	0.839			0.855		0.842	0.742
0.821	0.839			0.855		0.844	0.744
0.823	0.841			0.856		0.844	0.745
0.823	0.841			0.856		0.845	0.745
0.824	0.842			0.857		0.846	0.746
0.826	0.843			0.857		0.847	0.746
0.826	0.844			0.857		0.85	0.746
0.827	0.845			0.858		0.851	0.748
0.829	0.845			0.859		0.857	0.749
0.829	0.846			0.859		0.859	0.75
0.829	0.848			0.86		0.859	0.75
0.83	0.848			0.86		0.86	0.75
0.83	0.849			0.862		0.86	0.754
0.83	0.849			0.863		0.863	0.755
0.831	0.852			0.864		0.863	0.756
0.833	0.852			0.864		0.865	0.756
0.834	0.854			0.864		0.867	0.759
0.834	0.854			0.864		0.867	0.76
0.836	0.854			0.865		0.872	0.762
0.836	0.855			0.866		0.874	0.762
0.836	0.856			0.868		0.877	0.763
0.838	0.856			0.868		0.88	0.763
0.839	0.857			0.869		0.883	0.766
0.839	0.858			0.869		0.886	0.766
0.841	0.858			0.87		0.892	0.769
0.845	0.858			0.87		0.893	0.77
0.848	0.859			0.871		0.901	0.77
0.848	0.861			0.872		0.906	0.771
0.85	0.861			0.872		0.91	0.773
0.85	0.862			0.874		0.911	0.774
0.855	0.862			0.875		0.917	0.774
0.857	0.862			0.875		0.919	0.774
0.858	0.863			0.878		0.923	0.782
0.858	0.863			0.879		0.932	0.786
0.858	0.865			0.88		0.934	0.796
0.86	0.866			0.881		0.938	0.799
0.86	0.867			0.881		0.941	0.803
0.861	0.867			0.881		0.947	0.807
0.863	0.869			0.881		0.952	0.814
0.863	0.87			0.882		0.954	0.815
0.863	0.87			0.882		0.955	0.821
0.864	0.87			0.882		0.956	0.827
0.864	0.87			0.883			0.829
0.865	0.871			0.885			0.831
0.865	0.874			0.887			0.832
0.866	0.875			0.888			0.832
0.868	0.875			0.888			0.833
0.871	0.876			0.888			0.834
0.874	0.882			0.889			0.841
0.876	0.884			0.892			0.841
0.876	0.885			0.896			0.842
0.881	0.886			0.896			0.844
0.882	0.888			0.897			0.845
0.883	0.889			0.898			0.849
0.883	0.889			0.898			0.85
0.884	0.89			0.9			0.851
0.884	0.891			0.9			0.853
0.884	0.893			0.903			0.853
0.886	0.899			0.903			0.862
0.886	0.902			0.904			0.863
0.888	0.906			0.905			0.865
0.892	0.906			0.905			0.868
0.892	0.907			0.907			0.869
0.898	0.907			0.912			0.872
0.899	0.909			0.915			0.877
0.9	0.912			0.916			0.89
0.909	0.912			0.916			0.892
0.911	0.917			0.918			0.897
0.916	0.921			0.92			0.898
0.919	0.928			0.922			0.899
0.919	0.929			0.923			0.902
0.922	0.934			0.924			0.916
0.923	0.946			0.928			0.922
0.925	0.948			0.929			0.93
0.93				0.93			0.938
0.93				0.932			0.938
0.932				0.933			0.946
0.935				0.933			0.949
0.951				0.935			0.962
				0.939			0.967
				0.942			0.967
				0.946
				0.946
