# Supplementary material for: Assessing and enhancing migration of human myogenic progenitors using directed iPS cell differentiation and advanced tissue modelling
Source: EMBO Mol Med. 2022 Sep 26;14(10):e14526. doi: 10.15252/emmm.202114526 (PMC9549733; doi:10.15252/emmm.202114526)
Supplement: Supplementary file 10 — Source Data for Figure 4 [file EMMM-14-e14526-s013.zip › Figure 4/Figure 4.xlsx]

## Sheet: Sheet1
	Figure 4: Track statistics of individual cells.
	total_distance	net_distance	linearity	spearmanrsq	progressivity	max_speed	min_speed	avg_speed	MSD_slope	hurst_RS	nongauss	disp_var	disp_skew	rw_linearity	rw_netdist	rw_kurtosis01	rw_kurtosis02	rw_kurtosis03	rw_kurtosis04	rw_kurtosis05	rw_kurtosis06	rw_kurtosis07	rw_kurtosis08	rw_kurtosis09	rw_kurtosis10	avg_moving_speed01	avg_moving_speed02	avg_moving_speed03	avg_moving_speed04	avg_moving_speed05	avg_moving_speed06	avg_moving_speed07	avg_moving_speed08	avg_moving_speed09	avg_moving_speed10	time_moving01	time_moving02	time_moving03	time_moving04	time_moving05	time_moving06	time_moving07	time_moving08	time_moving09	time_moving10	autocorr_1	autocorr_2	autocorr_3	autocorr_4
	-0.8581	-0.787628	-1.28425	-0.846292	-0.624318	-0.56158	0.178744	-0.8581	-0.432146	0.311704	0.656494	-0.735572	1.68778	-1.23975	-0.644147	1.51075	0.730974	1.56612	0.0682775	-0.302279	1.87858	0.909151	1.36424	1.29241	0.765839	-0.972729	-0.90283	-0.404254	0.0252595	-1.32394	-1.03765	-0.798465	-0.603375	-0.46423	-0.349846	0.317891	-0.551878	-1.11482	-1.02799	-0.855775	-0.693147	-0.544804	-0.40162	-0.323944	-0.251662	-0.37503	1.05569	0.455853	0.224005
	-0.827325	0.536027	1.80873	1.85772	2.36966	-0.815867	-0.147192	-0.827325	1.38733	-0.357374	-0.494656	-0.925068	-0.374792	1.77097	0.903447	-0.483963	-0.638742	-0.486987	-0.637842	-0.361556	-0.556564	-0.362475	-0.429598	-0.206711	-1.29475	-0.410052	-0.486328	-0.203541	0.00318151	-1.32394	-1.03765	-0.798465	-0.603375	-0.46423	-0.349846	0.642952	0.588204	-0.0217308	-0.430146	-0.855775	-0.693147	-0.544804	-0.40162	-0.323944	-0.251662	2.09989	1.34292	0.426995	-0.223662
	0.199212	1.91109	-1.08999	-1.18439	2.38406	0.183674	1.45913	0.199212	1.20079	-0.191666	-0.466219	-0.381239	-0.429839	-1.09279	2.18341	-0.436456	0.27274	0.603047	1.6613	1.55339	1.0126	0.768984	0.502821	-0.403368	0.383803	0.528811	0.291656	0.169909	0.276425	0.440708	0.674893	-0.798465	-0.603375	-0.46423	-0.349846	0.724217	1.15825	1.375	1.03124	0.310411	-0.3942	-0.544804	-0.40162	-0.323944	-0.251662	-0.10044	-0.509636	-0.23564	-0.779615
	-0.651219	-0.485695	-0.306268	-0.135631	-0.175925	-0.569737	-0.540632	-0.651219	0.581816	1.85346	-0.311268	-0.769993	-0.119746	-0.251942	-0.356993	-0.212785	-0.558171	-0.866311	-0.827845	-0.772262	-0.767853	-0.647291	-1.02641	-1.05289	-1.22667	-0.370812	0.0636477	0.134345	0.237184	0.371303	-1.03765	-0.798465	-0.603375	-0.46423	-0.349846	0.236625	-0.298526	-0.143185	-0.098012	-0.389301	-0.693147	-0.544804	-0.40162	-0.323944	-0.251662	0.543469	1.42296	1.07776	1.60342
	-0.389125	0.80237	1.6795	1.98566	1.8206	-0.246237	1.36006	-0.389125	0.849461	-0.201904	-0.0278183	-0.681772	1.0401	1.71574	1.07249	1.03978	0.330397	-0.0073327	0.318835	0.309345	0.956955	-0.656957	0.461318	0.511453	-0.859781	-0.46156	-0.456498	-0.265098	0.0741576	0.50877	-1.03765	-0.798465	-0.603375	-0.46423	-0.349846	0.724217	0.334853	-0.0824581	-0.629426	-0.77803	-0.693147	-0.544804	-0.40162	-0.323944	-0.251662	-0.780946	-0.686837	0.209188	0.828618
	-0.435373	0.0589712	1.46322	1.57748	0.590763	0.570975	-0.540632	-0.435373	0.0308692	0.358875	3.15086	0.434243	3.00378	1.52153	0.212867	3.48497	2.00458	1.65398	0.75886	0.852763	-0.702557	-0.245004	1.66128	1.25996	1.81509	-0.167026	0.26954	0.711707	0.785068	0.998916	1.0479	1.12091	-0.603375	-0.46423	-0.349846	-0.250966	-0.48854	-0.507549	-0.363719	-0.311555	-0.0952527	0.245759	-0.40162	-0.323944	-0.251662	-0.689861	-0.0233693	0.0800923	1.64432
	1.06281	1.61248	1.31383	1.46203	0.97706	0.022921	1.7052	1.06281	1.36229	0.80533	-0.477368	0.257106	-0.446052	1.36111	1.54742	-0.472372	-0.575297	-0.698754	-0.713217	-0.705026	0.0300675	-0.2514	0.281035	1.32933	-1.25779	1.49036	1.31688	0.943567	0.727314	0.854578	1.02954	1.22086	1.53454	1.91471	-0.349846	0.724217	1.09491	1.55718	2.02764	1.63209	1.49913	1.56336	1.04209	-0.051991	-0.251662	-0.373261	-0.0484709	0.00521949	0.532902
	-0.890741	-1.0688	-0.041172	-0.571628	-1.26617	-0.620497	-0.934072	-0.890741	-0.858765	-0.788396	-0.246554	-0.863754	0.0606983	-0.0420426	-0.964284	-0.126335	-0.0771924	0.499865	0.470198	-0.185284	2.03652	0.649918	0.768352	0.815648	0.398272	-1.13369	-0.519325	-0.266022	0.0729864	-1.32394	-1.03765	-0.798465	-0.603375	-0.46423	-0.349846	-0.738558	-1.69196	-1.23628	-1.02799	-0.855775	-0.693147	-0.544804	-0.40162	-0.323944	-0.251662	-0.633627	0.188699	-0.800793	0.101418
	2.06623	2.23412	1.56536	1.50957	0.773585	1.39354	4.63001	2.06623	0.519713	-2.18028	-0.530251	1.1612	-0.701864	1.54203	1.94832	-0.588803	-0.787019	-0.286423	-0.330422	-0.406739	-0.0138569	-0.292619	-1.20297	-0.811845	-0.858172	1.75061	1.52589	1.29748	0.980219	0.924173	0.973556	1.18075	1.56379	2.06789	-0.349846	0.642952	1.09491	1.31427	1.82836	2.17631	2.59527	2.22217	0.861626	0.219962	-0.251662	-1.72554	-0.98872	0.053775	-1.23489
	1.66041	3.62706	0.480015	-0.226856	2.19329	2.61969	4.34448	1.66041	1.6042	1.12158	0.131486	1.50326	1.21324	0.496412	3.72133	1.04915	1.65767	0.607666	-0.370668	0.156138	-0.432598	-0.405222	-0.668174	0.616227	0.529963	3.50265	3.29576	2.58379	1.90209	1.63787	1.57161	1.67703	1.95222	2.45854	3.05126	0.724217	1.15825	1.61791	2.22692	2.87602	3.79106	4.85738	5.91461	6.20293	7.99926	-0.471961	0.0190496	1.08518	0.416629
	-1.38824	-1.0758	0.490352	1.34575	-0.934238	-1.52541	-0.934072	-1.38824	-0.275598	1.48396	-0.528582	-1.04432	-0.889135	0.446394	-0.808587	-0.62412	-0.495619	-0.629026	-0.798444	-0.829806	-0.799611	-0.0300718	-0.636633	-0.975016	-0.0971618	-0.905072	-0.863062	-0.609262	-1.67719	-1.32394	-1.03765	-0.798465	-0.603375	-0.46423	-0.349846	-1.30742	-1.12192	-1.23628	-1.09441	-0.855775	-0.693147	-0.544804	-0.40162	-0.323944	-0.251662	1.57576	1.34034	1.05815	1.07042
	-1.34125	-0.926707	0.105747	-0.285691	-0.445682	-1.31018	-0.934072	-1.34125	-0.527089	1.69673	-0.381204	-1.01083	-0.434309	0.0340966	-0.64861	-0.496774	-0.249292	-0.538043	-0.629667	-0.583381	0.782415	-0.143225	1.15397	0.629509	0.0510699	-1.13596	-0.964232	-0.549313	-1.67719	-1.32394	-1.03765	-0.798465	-0.603375	-0.46423	-0.349846	-1.79501	-1.56528	-1.297	-1.09441	-0.855775	-0.693147	-0.544804	-0.40162	-0.323944	-0.251662	1.45029	0.728264	0.585667	0.286448
	1.56457	1.0114	-0.690186	-0.309958	0.0941865	1.39752	-0.377664	1.56457	0.489542	-0.355074	-0.400399	1.76296	-0.68134	-0.7404	0.674692	-0.605001	-0.31731	-0.708248	-0.734703	-0.699585	-0.421937	-0.236008	1.47131	-1.10793	-1.44012	1.55097	1.44087	1.17505	1.00531	0.945919	1.07661	1.38278	1.71457	2.1779	2.76682	0.724217	1.03157	1.31427	1.56266	1.86533	1.79808	1.4316	1.40302	1.03582	1.12349	1.09407	-0.548509	-0.37664	-0.138477
	-1.49582	-0.68817	0.511344	1.11442	0.899963	-1.2719	-0.540632	-1.49582	-0.0781956	1.03805	-0.535078	-1.07712	-1.08211	0.554892	-0.316956	-0.552235	0.648148	0.360452	0.0182623	-0.101604	0.323555	0.134795	-0.178981	-0.915047	0.920665	-1.35391	-0.868651	-2.24425	-1.67719	-1.32394	-1.03765	-0.798465	-0.603375	-0.46423	-0.349846	-1.79501	-1.94531	-1.41846	-1.09441	-0.855775	-0.693147	-0.544804	-0.40162	-0.323944	-0.251662	-0.65865	0.847181	0.526849	0.107716
	-1.02262	-0.116769	-1.13166	-0.769131	1.32614	-0.383818	-0.934072	-1.02262	0.0135638	1.41454	-0.234233	-0.847057	-0.189682	-1.14647	0.199564	-0.410077	0.250269	0.58482	1.33535	1.55937	1.72133	1.31592	0.34792	0.738	1.65427	-0.783759	-0.582028	-0.135455	0.290667	0.343517	-1.03765	-0.798465	-0.603375	-0.46423	-0.349846	-0.657293	-0.868568	-0.93264	-0.895133	-0.700284	-0.693147	-0.544804	-0.40162	-0.323944	-0.251662	2.05999	2.22864	2.04907	0.435924
	-0.369524	-0.375567	-0.180904	-0.386835	-0.243678	-0.558531	-0.934072	-0.369524	0.432513	0.552818	-0.534746	-0.715836	-0.719962	-0.234781	-0.320216	-0.637595	-0.536813	-0.647098	-0.159209	-0.519539	-0.281894	0.510378	0.648031	0.232227	0.761187	-0.186726	-0.336398	-0.239291	0.0629413	0.338308	-1.03765	-0.798465	-0.603375	-0.46423	-0.349846	0.15536	0.524866	0.342633	-0.562999	-0.77803	-0.693147	-0.544804	-0.40162	-0.323944	-0.251662	0.58237	-0.695733	0.406161	-0.149426
	-0.625747	-0.623576	-0.629649	-0.74496	-0.477951	-0.569737	-0.540632	-0.625747	-0.622888	0.452241	0.182366	-0.619384	0.85365	-0.639079	-0.52765	0.694787	0.265642	0.254817	-0.133633	0.0431556	-0.44912	-0.799801	-0.900456	-1.04299	0.0272677	-0.585986	-0.504937	-0.24646	0.00040384	-1.32394	-1.03765	-0.798465	-0.603375	-0.46423	-0.349846	-1.06362	-0.741892	-0.750458	-0.895133	-0.855775	-0.693147	-0.544804	-0.40162	-0.323944	-0.251662	0.280318	0.304856	-0.251958	-0.21368
	0.64598	0.0882057	-1.16175	-0.930114	-0.303374	0.133683	2.62868	0.64598	0.956905	1.35439	-0.631094	-0.463088	-0.690592	-1.17461	-0.109064	-0.60218	-0.698164	-0.762752	-0.0729053	-0.896931	0.0136211	-0.733207	-0.565401	-0.582428	-0.205701	1.05547	0.823673	0.534759	0.552731	0.75754	0.89003	1.06727	-0.603375	-0.46423	-0.349846	0.724217	1.15825	1.61791	1.56266	1.01012	0.901237	0.904562	-0.40162	-0.323944	-0.251662	-0.187061	0.812433	2.53272	1.52772
	0.158817	1.27619	-0.0079355	-0.389546	1.60647	1.48754	-0.0543134	0.158817	0.81973	-0.200771	0.830356	0.328473	1.68572	-0.013334	1.44954	1.64591	0.428286	0.0829334	-0.0124567	2.49103	1.87211	1.18091	1.11578	1.16955	-0.444492	0.471845	0.264436	0.331871	0.412855	0.687584	1.0524	1.12505	1.39163	-0.46423	-0.349846	0.724217	1.09491	0.949906	0.831962	0.15492	-0.0952527	0.245759	-0.221157	-0.323944	-0.251662	-0.515271	1.07354	-0.0861349	-0.329378
	-1.22689	-0.82006	0.951009	1.04914	-0.267918	-1.20195	-0.540632	-1.22689	0.849502	-0.368051	-0.593186	-1.04458	-0.893612	0.91394	-0.560789	-0.613668	0.0610856	-0.138522	0.17009	0.403023	-0.154603	0.237944	-0.09985	-0.723283	-0.686321	-1.12852	-0.996252	-0.475098	-1.67719	-1.32394	-1.03765	-0.798465	-0.603375	-0.46423	-0.349846	-0.0071705	-1.31193	-1.35773	-1.09441	-0.855775	-0.693147	-0.544804	-0.40162	-0.323944	-0.251662	0.707543	0.819457	-0.247246	-1.31001
	0.0183881	-0.638536	-0.871234	-0.831229	-0.898732	-0.849163	-0.540632	0.0183881	-0.139981	-1.74049	-0.107165	0.0397055	-0.0057139	-0.865068	-0.757516	-0.174025	-0.0107613	-0.612947	-0.35543	-0.741768	-0.678896	0.189018	-0.625676	-1.27903	-1.02479	-0.820646	-0.778778	-0.52268	-1.67719	-1.32394	-1.03765	-0.798465	-0.603375	-0.46423	-0.349846	0.0740949	-0.361864	-0.750458	-1.09441	-0.855775	-0.693147	-0.544804	-0.40162	-0.323944	-0.251662	-0.279264	-1.46416	-1.00685	-1.39217
	-1.39478	-0.718564	0.316741	0.285969	0.446072	-1.41493	-0.934072	-1.39478	-0.0826776	0.623972	-0.527661	-1.06192	-0.806135	0.299397	-0.386017	-0.656097	-0.458276	-0.729823	-0.404523	-0.875033	0.24652	-0.534036	-1.0288	-0.270203	-0.0358662	-1.24724	-1.12249	-2.24425	-1.67719	-1.32394	-1.03765	-0.798465	-0.603375	-0.46423	-0.349846	-1.87627	-1.7553	-1.41846	-1.09441	-0.855775	-0.693147	-0.544804	-0.40162	-0.323944	-0.251662	1.23353	0.387833	0.799068	0.298313
	-0.445945	-0.63863	-1.27778	-1.15757	-0.645573	-0.448016	-0.540632	-0.445945	-0.645912	-0.987817	0.208258	-0.447657	0.940358	-1.38209	-0.604617	0.487897	0.676191	0.312164	-0.755248	0.199725	-0.405966	-0.148055	0.321438	-0.39664	-0.67251	-0.881089	-0.867097	-0.558327	-1.67719	-1.32394	-1.03765	-0.798465	-0.603375	-0.46423	-0.349846	0.480421	-0.361864	-1.17555	-1.09441	-0.855775	-0.693147	-0.544804	-0.40162	-0.323944	-0.251662	-0.380977	0.118602	-1.27719	-0.705428
	0.482468	1.96291	-1.28628	-1.1688	2.0001	0.38019	1.90306	0.482468	1.6016	0.0387649	-0.707093	-0.634787	-1.25592	-1.23634	2.15105	-0.65828	-0.63136	-0.460231	0.168859	0.0551911	0.885263	0.937417	1.91285	1.50434	1.66439	1.37887	1.25188	0.926314	0.716338	0.639003	0.791268	1.01984	-0.603375	-0.46423	-0.349846	0.724217	1.03157	1.43572	1.89479	2.48729	1.69843	0.245759	-0.40162	-0.323944	-0.251662	0.619034	0.130108	0.387856	-1.05701
	0.836999	0.287965	-1.28453	-1.17795	-0.192949	0.444484	1.07209	0.836999	0.856166	1.47255	-0.314816	0.514176	-0.12946	-1.2122	0.0630752	-0.401063	-0.785331	-0.233991	-0.573827	-0.737186	-0.991028	-0.924318	-1.29584	0.0697517	0.522682	1.2344	1.17759	1.0974	1.03895	0.978901	1.00016	1.17565	1.4949	1.93213	-0.349846	0.561687	0.841556	0.949906	1.03124	1.32111	1.79808	1.69512	0.681162	-0.051991	-0.251662	1.00337	1.97024	2.09852	0.0491393
	0.920599	0.525472	0.768187	1.03348	0.00336346	0.444484	-0.0543134	0.920599	0.568646	-0.532132	-0.298019	1.18336	-0.446997	0.76658	0.315035	-0.567312	-0.292377	-0.551523	-0.728594	-0.733464	-0.62762	-0.381245	-0.414643	0.107188	-1.12768	0.908778	0.854343	0.877499	0.740097	0.870439	1.06472	1.21373	1.49925	1.89746	-0.349846	0.724217	0.904894	0.828451	1.09767	0.932378	0.801588	1.03632	0.681162	-0.051991	-0.251662	-0.838729	-1.42345	-0.833949	0.931554
	1.31129	1.54984	-0.7234	-0.79605	0.720541	0.224138	1.03313	1.31129	1.14818	-1.11138	-0.649255	0.0964142	-1.0966	-0.657099	1.39182	-0.827012	-0.408537	0.00334	-0.802639	-0.343226	-0.866805	-0.535678	0.14288	-0.7494	-0.848071	1.42611	1.19808	0.879789	0.713831	0.770511	0.912768	1.17162	1.46717	-0.46423	-0.349846	0.724217	1.15825	1.55718	1.89479	1.78758	1.49913	0.904562	0.139771	-0.323944	-0.251662	-1.06517	-1.50219	-0.381472	-1.926
	-0.418571	-0.801971	-0.531625	-0.0653382	-0.952587	-0.768311	-0.540632	-0.418571	-0.929166	-0.928318	-0.663471	-0.850809	-1.27016	-0.609043	-0.805864	-0.689012	-0.881659	-0.808074	-0.587375	-0.125889	-0.762942	0.930148	-0.359896	0.524394	0.921008	-0.573633	-0.666641	-0.446941	-1.67719	-1.32394	-1.03765	-0.798465	-0.603375	-0.46423	-0.349846	0.480421	0.461529	-0.325367	-1.09441	-0.855775	-0.693147	-0.544804	-0.40162	-0.323944	-0.251662	0.681627	-0.851202	-1.5622	-1.55022
	-1.31165	-0.668002	0.939306	0.928759	0.411913	-1.49658	-0.934072	-1.31165	1.08783	0.589987	-0.746538	-1.09521	-1.77689	0.957416	-0.353908	-0.720755	-0.900761	-0.668373	-0.232402	-0.732591	-0.786639	-0.501154	-0.287907	-0.200194	1.43939	-1.07174	-1.11322	-2.24425	-1.67719	-1.32394	-1.03765	-0.798465	-0.603375	-0.46423	-0.349846	-0.250966	-0.868568	-1.41846	-1.09441	-0.855775	-0.693147	-0.544804	-0.40162	-0.323944	-0.251662	0.108532	0.182656	0.682884	-0.284838
	-0.849367	-0.0573276	1.24953	1.73921	1.06149	-1.02738	-0.377664	-0.849367	1.11219	0.826973	-0.181355	-0.832795	0.358582	1.2211	0.212424	0.0499636	0.00764175	-0.719323	-0.290829	-0.46949	-0.941409	-1.09577	-0.838644	-1.4796	-1.42478	-0.681138	-0.490905	-0.340805	-0.013573	-1.32394	-1.03765	-0.798465	-0.603375	-0.46423	-0.349846	0.15536	-0.298526	-0.386095	-0.828706	-0.855775	-0.693147	-0.544804	-0.40162	-0.323944	-0.251662	-0.378514	0.597504	1.128	-0.980426
	-0.623475	0.00970875	-0.815616	-1.00487	0.781598	0.0491557	-0.377664	-0.623475	0.622399	0.231313	1.25195	0.309779	1.23778	-0.747852	0.216878	0.793502	-0.0338093	-0.329491	-0.338408	-0.456929	-0.682042	-0.183503	-0.760353	0.584003	-1.17391	0.0751726	0.306049	0.349625	0.454909	0.731813	1.0721	1.14319	1.49839	-0.46423	-0.349846	0.15536	0.0181631	0.160451	0.167695	-0.156063	-0.294551	-0.0177618	-0.221157	-0.323944	-0.251662	-0.177048	-0.241091	0.464943	-0.197505
	-0.573833	-0.102444	-1.0669	-0.424289	0.485197	-0.459562	0.639688	-0.573833	0.923269	-0.750198	-0.388436	-0.732442	-0.295982	-1.11748	0.0685333	-0.380576	-0.652436	-0.657259	-0.584544	0.181349	-0.715752	0.260815	0.831396	0.234584	1.14634	-0.234963	-0.364905	-0.176129	0.109139	-1.32394	-1.03765	-0.798465	-0.603375	-0.46423	-0.349846	0.399156	0.588204	0.0997237	-0.430146	-0.855775	-0.693147	-0.544804	-0.40162	-0.323944	-0.251662	0.0651769	-0.504117	0.381931	-0.462882
	-1.04458	0.13915	1.14133	1.53674	2.0773	-1.53805	1.03313	-1.04458	1.3387	0.0121769	-0.786136	-1.07853	-2.01597	1.16027	0.507977	-0.73871	-0.585597	-0.737438	-0.78849	-0.604179	-0.709359	-0.727739	0.288254	-0.912989	1.12192	-0.81857	-0.882876	-0.57342	-1.67719	-1.32394	-1.03765	-0.798465	-0.603375	-0.46423	-0.349846	0.724217	0.081501	-0.993368	-1.09441	-0.855775	-0.693147	-0.544804	-0.40162	-0.323944	-0.251662	0.22041	-0.279804	-0.213151	0.282479
	-0.728116	-0.69103	-0.189087	-0.0280198	-0.526558	-0.222845	-0.540632	-0.728116	-0.403071	0.770626	0.310521	-0.502435	0.651338	-0.149054	-0.573301	0.332607	0.644855	0.12607	0.267639	0.453846	-0.718867	-0.314545	-0.640978	-0.114315	1.95833	-0.845885	-0.460625	-0.251479	0.203069	0.4223	-1.03765	-0.798465	-0.603375	-0.46423	-0.349846	-0.0884358	-0.80523	-0.689731	-0.895133	-0.77803	-0.693147	-0.544804	-0.40162	-0.323944	-0.251662	1.74006	1.13568	1.12235	-0.267158
	-0.428099	-1.00114	-1.17822	-0.771347	-1.30133	-0.397806	-0.377664	-0.428099	-0.127441	0.823976	-0.25502	-0.570317	-0.0564586	-1.21869	-1.03711	-0.221344	-0.332688	-0.165747	0.865167	-0.26595	0.452865	-0.944419	-0.865508	-0.391651	-0.0353118	-0.773546	-0.744245	-0.433527	-1.67719	-1.32394	-1.03765	-0.798465	-0.603375	-0.46423	-0.349846	-0.169701	-0.361864	-0.871913	-1.09441	-0.855775	-0.693147	-0.544804	-0.40162	-0.323944	-0.251662	1.38739	2.1276	1.02451	-0.3211
	-0.482563	0.7689	-0.966862	-0.736559	1.95721	-0.0898138	-0.540632	-0.482563	1.67739	1.85752	-0.0143515	-0.366377	0.163217	-0.980934	1.06389	-0.134803	-0.414212	-0.753145	-0.760125	-0.857988	-0.702901	-0.899808	-0.960128	-0.770118	-0.0013839	0.436484	0.560802	0.629884	0.617603	0.714201	0.810084	0.988552	-0.603375	-0.46423	-0.349846	-0.0071705	0.144839	0.221178	0.366975	0.388157	0.502641	0.113999	-0.40162	-0.323944	-0.251662	0.104814	-0.136757	1.67803	2.30151
	-1.38383	-0.638252	1.33995	1.01695	0.720559	-1.33241	-0.540632	-1.38383	1.2227	-0.0098691	-0.537523	-1.06836	-0.755084	1.31405	-0.295112	-0.470722	-0.371758	-0.411972	-0.533636	-0.786067	-1.07884	-0.963407	-0.694931	-0.642782	0.583183	-1.07017	-1.05985	-2.24425	-1.67719	-1.32394	-1.03765	-0.798465	-0.603375	-0.46423	-0.349846	-0.819824	-0.995244	-1.41846	-1.09441	-0.855775	-0.693147	-0.544804	-0.40162	-0.323944	-0.251662	0.323144	1.10441	0.320177	-0.212304
	-1.11412	-0.581902	-1.21171	-1.18028	0.253489	-1.35686	-0.377664	-1.11412	0.375971	0.860256	-0.41862	-0.962307	-0.555655	-1.2818	-0.317676	-0.389222	-0.418011	-0.799284	-0.514096	-0.667237	-0.978408	-0.899363	-0.581524	-0.904399	-1.07935	-1.09139	-0.956	-0.546385	-1.67719	-1.32394	-1.03765	-0.798465	-0.603375	-0.46423	-0.349846	0.15536	-1.05858	-1.297	-1.09441	-0.855775	-0.693147	-0.544804	-0.40162	-0.323944	-0.251662	0.292195	-0.454685	-0.686923	0.0843139
	-0.234873	-0.0760482	0.815381	0.3353	0.12646	-0.171727	-0.540632	-0.234873	-0.3871	0.00358774	-0.567659	-0.594883	-0.990775	0.913354	-0.0120999	-0.769815	-0.44191	-0.777044	-0.397396	-0.654472	-0.926345	-1.04596	0.334725	0.260263	0.307971	-0.048541	-0.110338	0.153159	0.340934	0.503262	0.656002	-0.798465	-0.603375	-0.46423	-0.349846	-0.169701	0.144839	-0.0824581	-0.230865	-0.389301	-0.3942	-0.544804	-0.40162	-0.323944	-0.251662	0.774508	0.508598	-0.47664	-0.335159
	-0.438657	0.0786516	1.41276	1.49008	0.630433	-0.13082	0.178744	-0.438657	0.501467	-0.249002	1.18686	0.12447	1.52935	1.34906	0.23711	1.24787	-0.179191	-0.316461	-0.600719	-0.104672	-1.00006	-0.665443	-0.384161	-0.9185	1.23999	-0.692614	-0.517868	-0.296792	0.0202334	-1.32394	-1.03765	-0.798465	-0.603375	-0.46423	-0.349846	0.561687	-0.171851	-0.386095	-0.695852	-0.855775	-0.693147	-0.544804	-0.40162	-0.323944	-0.251662	0.218774	-1.02323	0.518874	1.02371
	-0.004653	1.72314	0.557341	0.606402	2.50457	-0.0607272	0.688122	-0.004653	1.51335	1.0563	-0.588168	-0.649539	-0.751311	0.616175	2.0294	-0.438798	-0.595293	0.212915	-0.423971	0.794363	0.512441	0.202023	1.02818	0.0986454	0.425038	0.722129	0.486942	0.373654	0.390763	0.48806	0.749873	0.958056	-0.603375	-0.46423	-0.349846	0.724217	1.15825	1.31427	1.29695	0.932378	0.104045	-0.413043	-0.40162	-0.323944	-0.251662	0.69105	0.0874399	0.305339	-1.35391
	0.540419	1.30806	1.47066	1.51369	1.16359	-0.0209097	-0.0543134	0.540419	1.25469	-0.281044	-0.519465	-0.233419	-0.563928	1.44457	1.3613	-0.448041	-0.639451	-0.459319	-0.206951	-0.469052	-0.377257	0.982977	0.211089	0.92692	1.472	0.982982	0.900101	0.635488	0.488061	0.568319	0.709368	-0.798465	-0.603375	-0.46423	-0.349846	0.724217	0.968232	1.375	1.82836	1.4766	0.901237	-0.544804	-0.40162	-0.323944	-0.251662	-0.586017	-0.221348	1.38251	-0.201624
	1.26746	2.87479	1.73721	1.95673	1.96327	1.0074	1.07209	1.26746	1.54293	-0.0804638	-0.65281	-0.188567	-0.782784	1.70876	2.96552	-0.575998	-0.212751	-0.510665	-0.471278	-0.723288	-0.700376	-0.557105	-0.760617	0.0660098	-0.983042	2.23416	2.01436	1.52168	1.24032	1.12862	1.17922	1.32944	1.61762	1.96135	-0.349846	0.724217	1.15825	1.61791	1.96122	2.40955	2.89422	3.27625	3.02719	2.12363	-0.251662	0.351071	-0.0289165	-0.953905	-0.385017
	0.066601	0.0738501	-0.579717	-0.317296	0.0725671	0.864829	-0.0543134	0.066601	0.145035	1.07553	-0.326094	-0.0493103	-0.473988	-0.534369	0.0649631	-0.547665	-0.218441	0.127699	0.985478	1.94273	0.966922	1.72862	0.790087	0.657539	0.0531121	-0.182477	0.245649	0.399544	0.785083	0.844178	0.927264	1.1251	-0.603375	-0.46423	-0.349846	0.561687	-0.0451748	-0.0217308	-0.230865	-0.0783174	0.104045	0.113999	-0.40162	-0.323944	-0.251662	0.409394	1.14852	-0.153437	0.0307519
	0.0210709	-0.578245	-1.06892	-0.960359	-0.814259	0.0586641	-0.377664	0.0210709	-0.808171	0.0562939	0.476415	0.336657	0.883188	-1.01978	-0.687448	0.629736	-0.120939	-0.136186	-0.407791	-0.759333	-0.177663	-0.382779	-1.11592	-0.900254	-0.992603	-0.44652	-0.412886	-0.110282	0.197126	0.33558	-1.03765	-0.798465	-0.603375	-0.46423	-0.349846	0.642952	0.271515	-0.26464	-0.629426	-0.622538	-0.693147	-0.544804	-0.40162	-0.323944	-0.251662	1.0302	0.887344	-0.932374	-0.75907
	0.61049	1.29623	0.952221	0.744845	1.07533	-0.0153875	1.36006	0.61049	1.33227	1.14354	-0.523321	-0.114242	-0.711472	0.991375	1.32428	-0.517924	-0.53851	-0.276036	-0.570145	-0.424839	-1.01355	-1.07499	-0.897689	-0.802514	-0.995177	1.09245	0.861027	0.565721	0.739476	0.684791	0.766665	1.05919	-0.603375	-0.46423	-0.349846	0.724217	1.15825	1.61791	1.1641	1.55434	1.49913	-0.0177618	-0.40162	-0.323944	-0.251662	0.530728	-0.424055	-0.861268	0.452477
	0.00902793	-0.365792	0.0684572	-0.718569	-0.505191	-0.089001	-0.540632	0.00902793	0.387376	1.06203	-0.591068	-0.526964	-1.03643	0.0287908	-0.433455	-0.754969	-0.534144	-0.510868	-0.689341	-0.668971	0.0501191	-0.540514	-1.3336	-0.0094665	-1.32262	0.19896	0.523416	0.52852	0.628388	0.817767	0.939021	1.11511	-0.603375	-0.46423	-0.349846	0.642952	0.271515	0.40336	0.366975	0.15492	0.203694	0.245759	-0.40162	-0.323944	-0.251662	1.92027	1.93425	1.37327	1.32626
	0.351805	-0.430088	-0.775122	-0.389604	-0.766254	0.805733	0.688122	0.351805	-0.298463	-0.518656	0.729944	0.901127	1.38025	-0.856236	-0.622076	0.995036	0.0529279	-0.301842	-0.363135	-0.476725	1.12516	-0.588669	-0.715833	-0.952404	-1.12502	0.0742479	-0.167533	-0.127833	0.197634	0.347225	-1.03765	-0.798465	-0.603375	-0.46423	-0.349846	0.724217	1.15825	0.889179	-0.0315853	-0.544792	-0.693147	-0.544804	-0.40162	-0.323944	-0.251662	-0.808376	-1.26497	-0.123793	-0.894136
	-1.22058	-0.22679	0.14677	0.143564	1.60655	-1.54658	-0.147192	-1.22058	1.10049	1.35683	-0.581884	-1.04476	-0.821735	0.186349	0.135319	-0.503402	0.651444	-0.809221	-0.946959	-0.803742	-0.971034	-0.500967	-0.986726	0.247269	-1.01654	-1.07431	-1.02726	-2.24425	-1.67719	-1.32394	-1.03765	-0.798465	-0.603375	-0.46423	-0.349846	-0.0884358	-0.995244	-1.41846	-1.09441	-0.855775	-0.693147	-0.544804	-0.40162	-0.323944	-0.251662	0.54154	0.770082	-0.377733	0.146786
	-1.88286	-1.07951	1.65502	-1.01159	0.383664	-1.38549	-0.934072	-1.88286	-1.91718	0.418849	0.603847	-1.1013	0.359022	1.58859	-0.649964	0.247683	3.40958	3.79502	3.99808	3.68995	3.39557	3.03731	3.12868	2.63886	2.20543	-1.29165	-1.16236	-2.24425	-1.67719	-1.32394	-1.03765	-0.798465	-0.603375	-0.46423	-0.349846	-3.09525	-1.94531	-1.41846	-1.09441	-0.855775	-0.693147	-0.544804	-0.40162	-0.323944	-0.251662	1.05759	0.498699	0.876557	0.553328
	-0.350879	0.425871	-1.05917	-0.938987	1.1044	0.216239	0.310094	-0.350879	0.829893	-0.945762	-0.218443	-0.379696	-0.086118	-1.06645	0.616808	-0.408269	-0.768211	-0.168154	-0.818361	-0.0172938	-0.48555	-0.81391	-0.472941	-0.666414	0.427743	0.0795146	0.0632309	0.110411	0.304909	0.492753	0.661187	-0.798465	-0.603375	-0.46423	-0.349846	0.561687	0.588204	0.585542	0.234122	-0.156063	-0.3942	-0.544804	-0.40162	-0.323944	-0.251662	1.07799	0.209753	0.16862	-0.541272
	-0.797174	0.158462	0.856789	-0.788419	1.4365	-0.144097	-0.934072	-0.797174	0.754736	2.12068	0.303826	-0.327697	0.0899867	0.858864	0.449176	0.0602981	-0.827916	-0.979579	-1.05288	-0.660746	-1.00209	-1.23121	-1.40833	-1.44993	-1.26395	0.484927	0.491559	0.369996	0.289205	0.389687	0.630958	-0.798465	-0.603375	-0.46423	-0.349846	-1.14488	-0.48854	-0.0824581	0.300548	0.0771741	-0.593498	-0.544804	-0.40162	-0.323944	-0.251662	1.28726	2.44922	2.03767	2.58261
	-1.14818	-0.116769	-1.08059	-1.06999	1.6988	-1.34457	-0.147192	-1.14818	1.23835	-0.788206	-0.559809	-1.02655	-0.75455	-1.18	0.24094	-0.470669	-0.87087	-0.347656	-0.847738	0.171019	0.0784887	0.263286	1.48187	-0.395303	-0.17659	-0.920816	-0.991589	-0.632971	-1.67719	-1.32394	-1.03765	-0.798465	-0.603375	-0.46423	-0.349846	0.399156	-0.298526	-1.23628	-1.09441	-0.855775	-0.693147	-0.544804	-0.40162	-0.323944	-0.251662	0.231869	-0.954295	-1.64752	0.765576
	-1.57982	-1.19554	0.997823	-0.19703	-1.24872	-1.47057	-0.934072	-1.57982	-1.57935	1.60197	-0.211289	-1.0436	-0.422506	0.914633	-0.88637	-0.471909	-0.133836	-0.285476	-0.561069	0.507503	-0.468614	-0.176268	-0.443623	-0.590697	-0.868388	-1.30063	-2.52911	-2.24425	-1.67719	-1.32394	-1.03765	-0.798465	-0.603375	-0.46423	-0.349846	-2.5264	-2.00865	-1.41846	-1.09441	-0.855775	-0.693147	-0.544804	-0.40162	-0.323944	-0.251662	1.35201	1.39773	1.94213	0.906714
	0.811507	1.11741	0.163911	0.229192	0.692522	0.499587	0.246248	0.811507	1.21531	1.18041	-0.304416	0.574805	-0.231905	0.0788436	1.0476	-0.353557	-0.582912	-0.845096	-1.01233	-0.574659	-0.744378	-1.00103	-0.495472	-0.202507	-0.778835	1.76801	1.54347	1.16815	0.929138	0.96446	1.17876	1.43264	1.65236	2.01974	2.65799	0.724217	1.15825	1.55718	1.96122	1.94307	1.59878	1.56336	2.12487	1.85168	0.206723	0.268642	-0.650203	1.22499	-0.0099838
	1.77707	2.54094	1.55146	1.64606	1.20912	2.08283	2.62868	1.77707	0.967438	0.254063	-0.270865	1.54551	0.0714123	1.55863	2.4047	-0.189101	-0.596661	-0.0587817	0.91015	-0.447581	0.067693	-0.31821	0.110901	-0.0383669	-1.14801	1.74548	1.52071	1.2331	0.980939	0.920367	1.04113	1.34835	1.71354	2.27455	2.81702	0.724217	1.15825	1.43572	1.82836	2.17631	2.09703	1.56336	1.22255	0.763868	1.12349	-1.00198	-1.19912	0.461194	-1.46474
	2.17137	0.712231	0.633629	0.79873	-0.393902	1.75739	-0.0543134	2.17137	0.256317	0.261953	-0.52352	1.15258	-0.582895	0.589267	0.122658	-0.49341	-0.685998	-0.812102	-0.296515	-0.166375	-0.0840697	-0.25604	-0.395314	-1.02299	-0.901437	1.30765	1.37122	1.48795	1.21882	1.28457	1.30625	1.4543	1.76165	2.16352	2.891	0.642952	0.778218	0.706997	1.03124	1.08787	1.49913	1.95865	2.12487	2.12363	1.12349	-0.41395	1.16461	0.900069	0.140254
	1.11737	1.88279	-0.619804	-0.631301	1.18858	0.183674	0.688122	1.11737	1.09078	-1.14706	-0.714849	-0.251288	-1.48465	-0.649429	1.84754	-0.835328	-0.824566	-0.787421	-0.77179	-0.206724	-0.583582	0.0797039	-1.16329	-0.994671	0.420329	1.20092	1.01605	0.996762	0.836502	0.830556	0.92048	1.12698	1.46471	-0.46423	-0.349846	0.724217	1.09491	1.07136	1.36338	1.55434	1.59878	1.16808	-0.221157	-0.323944	-0.251662	-0.443548	-1.13803	-0.763208	-0.149975
	0.457711	-0.0715482	-1.28194	-1.12696	-0.383445	-0.247979	-0.0543134	0.457711	-1.07837	-1.54293	-0.416192	-0.036111	-0.335238	-1.33931	-0.235029	-0.514162	-0.862435	-0.557977	-0.436152	-0.309294	-0.396185	-0.663707	-0.750631	-0.836792	-0.267226	-0.174161	-0.0822818	-0.0479856	0.155098	0.403588	-1.03765	-0.798465	-0.603375	-0.46423	-0.349846	0.724217	0.398191	0.40336	-0.0315853	-0.544792	-0.693147	-0.544804	-0.40162	-0.323944	-0.251662	-1.08079	-1.4599	-0.812604	0.81482
	-0.0827001	0.645656	0.30548	-0.345198	1.0594	-0.261094	-0.0543134	-0.0827001	1.10062	1.73499	-0.396111	-0.332364	-0.512369	0.348111	0.787088	-0.509461	-0.857176	-0.456385	-0.774284	-0.833381	-0.664422	-1.25012	-1.13991	-1.37626	-0.721742	0.127918	0.467886	0.575364	0.514255	0.51088	0.710782	-0.798465	-0.603375	-0.46423	-0.349846	0.561687	0.208177	0.221178	0.499829	0.621395	-0.0952527	-0.544804	-0.40162	-0.323944	-0.251662	0.642146	0.846052	1.88491	2.21204
	0.724277	1.76826	-1.24242	-1.08857	1.47229	1.70934	-0.934072	0.724277	1.0144	0.145392	-0.101555	0.876955	0.0229491	-1.20892	1.8423	-0.252667	-0.257607	-0.454566	0.30004	0.206394	0.38723	-0.0270515	-0.435235	-0.35048	-1.07452	1.20194	1.51827	1.40171	1.06184	1.2601	1.28128	1.35584	1.71002	2.04921	2.63145	0.724217	0.588204	0.767724	1.23052	1.01012	1.39948	2.09041	1.76394	2.12363	0.665107	0.706469	1.07607	-0.742143	0.0120547
	-0.62008	-0.722431	0.270423	0.339062	-0.67937	-1.16914	-0.632292	-0.62008	-0.117254	-1.24991	-0.318221	-0.594715	-0.416552	0.296203	-0.645855	-0.558094	-0.769539	-0.733536	-0.923398	-0.744621	-0.320184	-0.425565	0.127485	-0.617721	-0.752255	-1.02286	-0.93711	-2.24425	-1.67719	-1.32394	-1.03765	-0.798465	-0.603375	-0.46423	-0.349846	-0.169701	-0.868568	-1.41846	-1.09441	-0.855775	-0.693147	-0.544804	-0.40162	-0.323944	-0.251662	-0.633177	-0.421263	-0.695239	-0.962445
	-0.366867	-0.612563	-1.28081	-1.18313	-0.6529	-0.346975	-0.0543134	-0.366867	0.198099	-0.0488333	-0.369804	-0.760274	0.18383	-1.27847	-0.599998	0.296053	-0.68149	-0.719651	-0.230269	-0.634195	-0.593635	-0.863258	-1.09596	-1.17982	-0.540704	-0.220194	0.0778742	0.0379498	0.11582	0.287607	-1.03765	-0.798465	-0.603375	-0.46423	-0.349846	-0.0884358	-0.361864	-0.0824581	0.0348415	-0.700284	-0.693147	-0.544804	-0.40162	-0.323944	-0.251662	0.32071	0.208925	0.313031	-0.377174
	1.64478	1.8768	-1.02625	-0.838458	0.766879	1.62799	-0.0543134	1.64478	1.31251	-1.51213	-0.503217	1.56764	-0.95721	-0.972032	1.6667	-0.766704	-0.79832	-0.686621	-0.060402	-0.791305	-0.909204	-0.633615	-0.656947	-0.985186	0.659312	2.0784	1.92072	1.90179	1.5841	1.3837	1.33303	1.41947	1.6675	2.10256	2.79557	0.724217	1.09491	1.07136	1.36338	1.86533	2.59527	3.53977	4.10997	3.21145	1.58188	-1.81603	-0.837109	-1.04594	-0.176034
	0.560984	-0.793954	-1.13689	-0.95878	-1.26572	0.742941	1.07209	0.560984	-0.471025	-1.00241	-0.411611	0.0332605	-0.344395	-1.11827	-1.11922	-0.409942	0.241455	-0.16104	1.37505	2.03726	0.0841798	1.38794	1.24262	0.601349	0.99504	0.213777	0.103159	0.318141	0.667194	0.72778	0.858577	1.08526	1.43321	-0.46423	-0.349846	0.724217	0.904894	0.524815	0.0348415	0.15492	0.203694	-0.0177618	-0.221157	-0.323944	-0.251662	0.0535616	-0.250607	-0.31442	-0.198388
	0.278257	0.537451	0.704529	0.696436	0.49918	1.90846	-0.377664	0.278257	0.41916	1.25037	-0.240185	1.05991	-0.522547	0.630968	0.540803	-0.688456	-0.437294	-0.295049	-0.52405	-0.837634	1.06516	1.00693	-0.615319	0.556403	-0.115774	0.56722	1.11258	1.0818	0.910412	1.12587	1.37451	1.47658	1.7034	1.99438	2.62118	0.480421	0.144839	0.342633	0.632682	0.465903	0.402992	0.772801	1.22255	1.85168	0.206723	1.70723	1.94087	0.801414	-0.188461
	0.319785	-0.584	-1.28628	-1.16017	-0.945318	0.216239	-0.147192	0.319785	-0.897798	-1.57711	-0.300866	0.0885215	-0.205914	-1.32501	-0.792655	-0.400794	-0.444048	-0.767731	0.218345	0.734124	-0.367612	0.980154	0.285122	0.0268587	0.72992	-0.272129	-0.354507	0.0164017	0.254025	0.571458	0.682786	-0.798465	-0.603375	-0.46423	-0.349846	0.724217	0.71488	-0.0824581	-0.297292	-0.544792	-0.493849	-0.544804	-0.40162	-0.323944	-0.251662	-0.528427	-1.56743	0.232729	-1.68066
	1.73583	2.7343	-0.992095	-0.886639	1.39689	1.39752	2.31032	1.73583	0.885695	-0.257695	-0.430955	1.14909	-0.386777	-1.01269	2.64583	-0.424096	-0.190384	-0.262535	-0.51094	-0.3739	-0.41561	-0.303838	-0.0620827	0.175725	-0.258626	2.1622	1.94166	1.55035	1.19228	1.17664	1.23332	1.36375	1.76248	2.2569	2.80389	0.724217	1.15825	1.49645	1.96122	2.09856	2.49562	3.01273	2.4858	2.12363	2.04026	-0.134585	-0.598432	-0.397796	0.0468496
	-0.173575	-0.679664	0.17037	0.938016	-0.871868	1.06018	-0.540632	-0.173575	-0.660783	-0.268067	4.96646	2.53182	3.64974	0.248979	-0.74266	4.32723	3.59561	1.70329	1.55048	1.57296	0.26796	0.867945	0.295353	0.488223	0.635316	-0.138818	0.272369	0.368183	0.91562	0.773779	0.911425	1.07941	1.41	-0.46423	-0.349846	0.0740949	-0.298526	-0.143185	-0.430146	-0.0783174	0.00439628	0.113999	-0.221157	-0.323944	-0.251662	-0.996542	-0.638661	-0.444281	2.07221
	-0.594463	0.562278	1.22788	1.86424	1.81557	-1.02603	0.825445	-0.594463	1.41241	0.141537	-0.358171	-0.810536	0.18177	1.25924	0.857605	0.0282405	-0.388248	-0.115743	-0.646976	-0.696423	-0.850691	-0.56272	-0.525389	-1.33239	-0.971716	-0.206148	-0.388288	-0.211651	-0.0156127	-1.32394	-1.03765	-0.798465	-0.603375	-0.46423	-0.349846	0.724217	0.968232	0.40336	-0.363719	-0.855775	-0.693147	-0.544804	-0.40162	-0.323944	-0.251662	-0.724435	-0.588548	-0.590765	-0.26373
	0.550366	0.00970875	0.036353	0.115297	-0.339652	1.11433	-0.540632	0.550366	-0.946365	1.12326	-0.200678	1.13934	-0.422612	0.0881114	-0.169935	-0.521391	-0.349554	0.376707	0.180754	-0.405077	-0.533056	-0.966642	-0.489477	-0.98546	-1.33798	0.0163648	0.122644	0.384178	0.451269	0.539546	0.749071	-0.798465	-0.603375	-0.46423	-0.349846	0.480421	0.271515	0.0389965	0.101268	0.0771741	-0.3942	-0.544804	-0.40162	-0.323944	-0.251662	0.0679018	1.41588	0.61446	0.869586
	-0.554068	-0.570212	-0.72507	-1.15015	-0.435753	0.380867	-0.540632	-0.554068	-0.812694	0.844262	1.51525	-0.239345	2.2171	-0.694654	-0.488469	2.47246	3.3514	1.00992	1.81716	2.231	0.880019	1.50934	2.17113	0.617946	-1.02353	-0.964115	-0.163394	0.0751383	0.133112	0.294989	-1.03765	-0.798465	-0.603375	-0.46423	-0.349846	-0.413497	-1.37527	-0.993368	-0.762279	-0.77803	-0.693147	-0.544804	-0.40162	-0.323944	-0.251662	0.231052	1.12295	0.969532	1.13001
	2.00406	0.17718	0.0101436	0.576671	-0.739124	0.846282	0.246248	2.00406	-0.12912	-1.74684	-0.172005	3.09546	-0.101459	0.0433221	-0.451878	-0.321358	-0.642337	-0.852984	-1.00621	-0.495999	0.187304	0.515681	-0.78926	-1.02791	-1.1874	1.20862	1.35756	1.17824	1.19139	1.24485	1.28589	1.36648	1.64721	2.00965	-0.349846	0.399156	0.524866	0.767724	0.765535	0.854632	1.20018	1.82688	1.94441	1.85168	-0.251662	-1.92458	-1.46807	-0.908595	-0.443323
	0.14846	0.340512	0.313468	-0.140998	0.364007	-0.141602	-0.377664	0.14846	0.574542	1.58556	-0.458328	0.0295036	-0.884827	0.355766	0.351807	-0.751663	-0.517333	-0.690015	-0.78681	-0.958039	-0.508321	0.370122	-0.986237	1.27403	0.714287	-0.17749	-0.181024	0.140721	0.290098	0.427562	0.760248	-0.798465	-0.603375	-0.46423	-0.349846	0.642952	0.524866	0.0389965	-0.0315853	-0.311555	-0.593498	-0.544804	-0.40162	-0.323944	-0.251662	0.61734	-0.238283	0.69146	1.00675
	-0.818247	-0.287113	-1.04819	-0.837315	0.475516	0.457699	-0.540632	-0.818247	0.491845	-0.106268	1.19865	-0.281265	1.36623	-1.0355	-0.0682526	1.21985	1.34399	2.22695	0.153713	-0.704407	0.723721	0.328986	0.480542	-0.497279	0.702234	-0.549733	0.130462	0.228138	0.336095	0.587338	0.621982	-0.798465	-0.603375	-0.46423	-0.349846	0.561687	-0.615216	-0.386095	-0.297292	-0.467046	-0.294551	-0.544804	-0.40162	-0.323944	-0.251662	0.557581	0.73731	1.01531	-0.403058
	0.686709	2.66615	0.507441	-0.0820931	2.49914	2.08789	3.3034	0.686709	1.51069	-0.920624	0.344549	0.878664	1.07339	0.518973	2.91135	0.782278	-0.159664	-0.39098	1.05325	-0.989433	-0.228801	0.941479	0.0425894	-0.0764714	0.835736	1.79158	1.56728	1.15111	0.909126	0.913908	0.972818	1.43918	1.70513	2.07131	2.70262	0.724217	1.15825	1.61791	2.02764	2.17631	2.49562	1.03632	1.40302	1.57973	0.665107	-0.759891	0.730315	-0.221215	-1.15818
	0.108265	0.612042	1.41346	1.71826	0.773732	0.356381	0.246248	0.108265	0.524081	1.71267	-0.332649	0.0853182	-0.501115	1.49031	0.684601	-0.622742	-0.862054	-0.395505	-0.293398	0.0601269	1.02299	-0.200117	-0.123798	-1.16566	-1.07008	-0.265447	0.0573224	0.0345176	0.250378	0.430336	0.601749	-0.798465	-0.603375	-0.46423	-0.349846	0.642952	0.0181631	0.221178	-0.0315853	-0.311555	-0.593498	-0.544804	-0.40162	-0.323944	-0.251662	0.724759	1.13446	1.64716	1.67686
	0.539951	-0.650455	-0.926885	-0.99412	-1.09556	1.09925	-0.377664	0.539951	0.0134904	-0.297316	0.317061	0.58382	1.00481	-0.974988	-0.943413	0.961645	0.874924	0.409747	0.136123	-0.276084	0.829265	-0.279688	0.159489	-1.03239	-1.17889	0.264651	0.0557111	0.0689552	0.386024	0.700122	0.914064	1.1282	-0.603375	-0.46423	-0.349846	0.724217	1.09491	1.01063	0.234122	-0.233809	-0.294551	-0.281283	-0.40162	-0.323944	-0.251662	-0.172736	-0.605773	-1.47009	-0.343058
	1.12896	1.77027	1.82806	1.94237	1.07099	0.221986	1.84797	1.12896	1.20346	-1.07941	-0.640544	0.0925485	-1.19456	1.80417	1.7113	-0.779565	-0.751772	-0.303871	-0.169167	0.326597	-0.155375	1.71907	0.552164	0.801318	1.38391	1.07771	0.84614	0.681547	0.545838	0.593667	0.784992	1.03674	-0.603375	-0.46423	-0.349846	0.724217	1.15825	1.375	1.76194	1.55434	0.60229	-0.0177618	-0.40162	-0.323944	-0.251662	-0.863183	-0.152313	-1.93913	-0.715164
	-1.31111	-1.01516	-1.26906	-1.17589	-0.801453	-1.31018	-0.934072	-1.31111	-0.540762	1.48114	-0.0694927	-0.91721	-0.150834	-1.28191	-0.762638	-0.323921	0.17518	0.092781	-0.608384	0.146474	-1.06643	-1.00153	-0.314031	-1.08225	0.458055	-1.24022	-1.14587	-2.24425	-1.67719	-1.32394	-1.03765	-0.798465	-0.603375	-0.46423	-0.349846	-0.982354	-1.69196	-1.41846	-1.09441	-0.855775	-0.693147	-0.544804	-0.40162	-0.323944	-0.251662	1.81964	0.904834	1.07195	1.62186
	-0.207481	0.0174427	0.655851	-0.0443823	0.247194	0.0529904	1.07209	-0.207481	1.23342	1.68005	-0.282317	-0.441678	0.0320331	0.68797	0.0888978	-0.274314	-0.112855	0.349806	-0.264003	-0.251002	0.161504	0.0228586	0.687532	0.735053	1.61547	0.364371	0.15375	0.500221	0.871028	0.983545	1.04753	1.189	1.46781	-0.46423	-0.349846	0.724217	1.09491	0.524815	0.101268	0.15492	0.402992	0.641041	0.320235	-0.323944	-0.251662	1.55676	0.0441746	0.865225	3.04189
	0.240032	0.746307	1.18372	1.4818	0.806203	-0.521316	2.23794	0.240032	0.758967	0.130031	-0.517037	-0.245385	-0.770541	1.23401	0.799189	-0.730595	-0.331864	-0.0271368	-0.826076	-0.559124	-0.695742	-0.243124	-0.239377	1.14244	-0.342608	0.229602	-0.0105983	-0.0462093	0.0754416	0.555745	-1.03765	-0.798465	-0.603375	-0.46423	-0.349846	0.724217	1.15825	1.19282	0.699109	-0.77803	-0.693147	-0.544804	-0.40162	-0.323944	-0.251662	-0.969529	0.0594529	0.577811	-1.30164
	2.32447	1.46579	-1.19716	-1.1498	0.0848293	1.87318	0.484496	2.32447	0.274173	0.377614	-0.370435	2.68128	-0.417493	-1.285	0.959025	-0.580983	-0.54451	-0.57539	-0.412435	-0.850273	-0.436421	-0.975398	2.00785	0.854137	1.85038	0.860806	1.04946	0.99613	1.00684	0.968358	1.17133	1.49266	1.77605	2.07596	2.61379	0.724217	0.651542	0.767724	0.765535	1.01012	0.901237	0.772801	1.04209	1.57973	1.12349	-0.481319	-0.398885	0.589933	1.10683
	1.07266	2.38304	1.27727	1.10319	1.71397	0.70126	3.67102	1.07266	1.35993	-1.2057	-0.663459	-0.367036	-0.775793	1.25922	2.45099	-0.565369	-0.202412	-0.287896	-0.356974	-0.206666	-0.313516	0.0470439	0.0893788	0.0998461	-1.11588	1.7222	1.49719	1.09302	0.836326	0.795722	0.911686	1.15843	1.45068	-0.46423	-0.349846	0.724217	1.15825	1.61791	2.09407	2.40955	2.29632	1.56336	0.861626	-0.323944	-0.251662	-0.0005176	-0.992262	-1.39127	-1.01614
	-0.932418	-0.818902	0.919345	0.0214314	-0.629922	-0.268121	-0.934072	-0.932418	-0.632774	2.94108	-0.109889	-0.744513	-0.0938133	0.902278	-0.656463	-0.325163	-0.291073	-0.195192	-0.262805	-0.391652	-0.739631	-0.54173	-0.394627	-0.559719	-1.44141	-0.258611	-0.0494397	0.0543734	0.250198	0.428447	-1.03765	-0.798465	-0.603375	-0.46423	-0.349846	-1.79501	-1.12192	-0.750458	-0.629426	-0.622538	-0.693147	-0.544804	-0.40162	-0.323944	-0.251662	2.23451	2.09027	2.63751	1.9497
	-0.0658862	-0.108175	0.752882	1.09249	-0.0772184	-0.243625	-0.934072	-0.0658862	0.597355	1.19813	-0.24587	-0.0979334	-0.249979	0.719024	-0.105593	-0.510933	-0.747374	-0.918028	-0.695388	-0.892513	-0.763276	-0.984769	-0.808368	-0.408493	-0.0139137	0.445466	0.491162	0.378191	0.420707	0.506258	0.719588	0.991604	-0.603375	-0.46423	-0.349846	-0.250966	0.081501	0.40336	0.499829	0.388157	-0.194902	-0.413043	-0.40162	-0.323944	-0.251662	-0.319855	0.651642	1.01465	1.05242
	0.886677	1.05999	-0.754702	-0.40457	0.571762	0.690906	-0.540632	0.886677	0.370825	0.436154	-0.568534	0.345089	-1.11192	-0.752023	0.955255	-0.843494	-0.713237	-0.809983	-0.932582	-0.633474	-1.15769	-1.04026	-0.665977	-0.375194	-1.04278	1.20627	1.08342	1.02324	0.966786	0.981575	1.07287	1.21176	1.72383	2.18026	2.61648	0.642952	0.968232	1.01063	1.09767	1.24336	1.39948	1.69512	0.681162	0.491915	0.665107	0.87127	0.470301	-0.360932	0.199873
	0.406799	-0.0702581	-1.27128	-1.18323	-0.353137	-0.182704	0.246248	0.406799	-0.408501	-2.44668	0.0541241	0.434713	0.522221	-1.21885	-0.216734	0.0822675	-0.497759	-0.612306	-0.772367	-0.928704	-0.200543	-0.475369	-0.378852	-0.869741	0.332581	-0.223646	-0.191873	-0.0042201	0.170344	0.457225	0.716727	-0.798465	-0.603375	-0.46423	-0.349846	0.724217	0.461529	0.0997237	-0.0315853	-0.622538	-0.593498	-0.544804	-0.40162	-0.323944	-0.251662	-1.50624	-1.31528	-0.318428	-0.782553
	1.00503	1.71433	1.68257	1.72144	1.12857	0.493081	-0.0543134	1.00503	0.531163	0.00030893	0.0570713	1.60957	0.262909	1.63951	1.68632	-0.0590466	-0.310981	-0.750483	-0.369713	-0.314274	-0.501395	0.186653	-0.273942	-0.1923	0.426991	0.795884	0.608737	0.585709	0.532408	0.657823	0.781711	1.00411	-0.603375	-0.46423	-0.349846	0.317891	0.778218	0.828451	1.03124	0.776886	0.60229	-0.281283	-0.40162	-0.323944	-0.251662	-1.26819	-1.64518	0.0729565	0.779605
	-0.695715	-0.120578	-0.327802	-0.217727	0.635037	0.225572	-0.147192	-0.695715	-0.655695	-0.538694	1.08944	0.154741	1.09336	-0.376081	0.0873556	0.512339	0.924619	-0.534253	1.73636	-0.307177	-0.0221283	-0.1946	-0.834884	-0.326037	-0.366443	-0.563669	-0.185959	-0.0702867	0.186093	0.450929	-1.03765	-0.798465	-0.603375	-0.46423	-0.349846	-0.657293	-0.80523	-0.568276	-0.629426	-0.77803	-0.693147	-0.544804	-0.40162	-0.323944	-0.251662	-0.295447	-0.132293	-1.15594	-0.298136
	0.200753	0.305788	-0.312977	-0.681396	0.270195	-0.0272363	-0.377664	0.200753	-0.0515496	-0.987243	0.247415	0.410466	0.540528	-0.240426	0.293711	0.381916	-0.456284	-0.833561	-0.180725	-0.621385	-0.604195	-0.48754	-0.852602	1.08997	0.949142	-0.286725	-0.169695	-0.0488997	0.426041	0.544012	0.643604	-0.798465	-0.603375	-0.46423	-0.349846	0.724217	0.334853	0.160451	-0.430146	-0.311555	-0.294551	-0.544804	-0.40162	-0.323944	-0.251662	-1.56743	-0.506988	-0.258015	-0.0128803
	1.56254	2.30086	0.149077	0.761074	1.18128	0.827045	1.42657	1.56254	0.717808	-0.53188	-0.459184	1.27136	-0.723592	0.162342	2.19286	-0.625745	-0.873714	-0.755856	-0.292566	-0.117135	-0.930786	-1.19281	-0.838587	-0.543154	-1.35004	2.14541	1.9247	1.49094	1.18552	1.26645	1.33772	1.40881	1.62304	2.06431	2.60538	0.724217	1.15825	1.55718	1.96122	1.86533	2.19667	3.14449	4.10997	2.12363	0.206723	-1.91837	-0.398417	0.376842	-1.12201
	0.746109	1.03331	0.82584	1.35919	0.658617	0.337875	0.310094	0.746109	0.705511	0.257713	-0.513902	0.1065	-0.804003	0.758947	0.970185	-0.635304	-0.389852	0.910278	-0.284715	0.967784	0.8944	0.565707	-0.292547	0.7256	-0.13582	0.490311	0.424373	0.363642	0.698416	0.763135	0.961797	1.15046	1.48226	-0.46423	-0.349846	0.642952	0.841556	0.949906	0.366975	0.465903	0.303343	0.37752	-0.0406928	-0.323944	-0.251662	-0.949227	-0.471375	0.412917	-0.072388
	0.515085	0.0222538	1.19283	0.676639	-0.305351	0.125505	-0.540632	0.515085	-0.339759	-0.56171	-0.420456	-0.172923	-0.281574	1.12213	-0.143545	-0.207716	-0.0781917	-0.605445	-0.649156	-0.683904	-0.259516	-0.394469	-0.524019	-0.522812	-0.693843	-0.321613	-0.0379982	0.41653	0.449227	0.541066	0.960075	1.04009	-0.603375	-0.46423	-0.349846	0.15536	-0.235189	-0.446822	-0.230865	-0.233809	-0.493849	-0.281283	-0.40162	-0.323944	-0.251662	0.254631	-0.374535	1.40834	0.405204
	1.0292	0.431181	0.148423	0.817148	-0.151565	0.447132	-0.377664	1.0292	0.701554	0.60699	-0.18076	1.37827	-0.137458	0.186604	0.168283	-0.384041	-0.110942	-0.290897	-0.472829	-0.954431	0.957366	0.157204	0.19487	1.21972	0.099176	0.674676	0.572498	0.75503	0.929262	0.89312	1.21928	1.31141	1.56594	1.97705	-0.349846	0.561687	0.841556	0.646269	0.433402	0.69914	0.402992	0.772801	1.04209	0.219962	-0.251662	-0.51167	-0.431865	-0.158729	1.28957
	0.0830994	1.10755	1.66121	1.77786	1.48742	-0.292896	-0.377664	0.0830994	0.879849	0.262947	-0.533258	-0.39659	-0.869331	1.69029	1.27603	-0.740613	-0.610266	-0.719177	-0.689254	-0.465639	-0.407779	-0.760936	-0.198472	-0.153081	0.010325	-0.0725777	-0.137308	-0.012886	0.208421	0.450803	0.760248	-0.798465	-0.603375	-0.46423	-0.349846	0.642952	0.71488	0.40336	0.0348415	-0.389301	-0.593498	-0.544804	-0.40162	-0.323944	-0.251662	-0.592232	0.815864	-0.0444311	-0.269508
	0.639401	-0.112437	0.223048	-0.619558	-0.523234	0.7965	-0.377664	0.639401	0.0957322	0.897405	0.449983	1.29589	0.79712	0.249348	-0.343021	0.627902	0.186555	0.116178	-0.415461	-0.583493	0.496953	-0.6173	0.328824	-0.388694	0.447464	0.458087	0.358493	0.426084	0.575876	0.603407	0.743711	1.07125	-0.603375	-0.46423	-0.349846	0.0740949	0.461529	0.40336	0.234122	0.388157	0.303343	-0.413043	-0.40162	-0.323944	-0.251662	0.820411	-0.0860277	0.600201	1.06174
	0.793105	1.81977	0.461441	1.0438	1.45052	0.7965	1.03313	0.793105	1.03146	0.0380639	1.02987	1.06818	2.13896	0.38998	1.88023	2.45722	1.97108	0.324072	0.125099	-0.0476204	-0.865268	-0.0453318	-0.551852	-1.03069	1.31767	1.03842	0.806455	0.671653	0.721982	0.702853	0.820067	1.04797	1.40646	-0.46423	-0.349846	0.724217	1.15825	1.31427	1.1641	1.39885	1.20018	0.37752	-0.221157	-0.323944	-0.251662	-0.637423	-1.45899	-0.900403	1.17391
	0.525417	0.650995	1.0457	1.40303	0.418029	-0.139109	0.639688	0.525417	0.261438	-0.0742485	0.230829	0.739811	0.69345	1.08316	0.59298	0.417047	-0.0559673	-0.618125	-0.391013	0.100877	0.263353	-0.139606	-0.704674	-0.485498	-1.26961	0.00662679	0.0194988	0.133007	0.197821	0.558658	0.906496	1.14278	-0.603375	-0.46423	-0.349846	0.724217	0.588204	0.40336	0.366975	-0.467046	-0.493849	-0.413043	-0.40162	-0.323944	-0.251662	-0.740944	-0.949972	-0.715937	0.641758
	-1.67756	-0.819545	-1.16271	-0.78245	1.05383	-0.448016	-0.934072	-1.67756	-1.70801	0.546934	1.89626	-0.985116	1.56116	-1.16267	-0.411675	1.22332	3.41198	3.63424	3.83178	3.47542	3.24549	2.84863	2.78778	2.40615	2.12342	-0.70514	-0.509939	-0.342565	-0.0510812	-1.32394	-1.03765	-0.798465	-0.603375	-0.46423	-0.349846	-2.93272	-1.81864	-1.297	-1.02799	-0.855775	-0.693147	-0.544804	-0.40162	-0.323944	-0.251662	2.16755	1.81865	1.60102	0.764253
	1.46541	0.0197542	0.161907	0.16309	-0.71025	0.9039	-0.0543134	1.46541	0.138347	-1.80705	-0.269972	1.74958	-0.280087	0.230622	-0.459645	-0.433285	-0.469534	-0.531005	-0.586841	-0.545312	-0.807926	-0.752592	-0.420153	-0.318192	-0.73345	1.39033	1.21954	1.01231	0.885878	0.973902	1.06707	1.47336	1.73292	2.15681	2.78762	0.724217	1.09491	1.31427	1.49623	1.39885	1.59878	0.904562	1.22255	1.03582	0.665107	-0.827494	-0.71733	-1.77704	-0.889753
	-0.801404	-0.0895419	1.44452	-0.259943	0.890537	-0.0028123	-0.934072	-0.801404	0.0644259	1.46877	0.0420167	-0.398672	-0.0639702	1.40705	0.158708	-0.410738	0.306586	0.630716	-0.638087	-0.132561	0.0165797	-0.0293365	-0.539842	-0.337579	-0.243277	0.360073	0.984081	0.773907	0.795753	0.74124	0.801698	1.04616	-0.603375	-0.46423	-0.349846	-1.55121	-1.05858	-0.568276	-0.363719	-0.0783174	0.104045	-0.149522	-0.40162	-0.323944	-0.251662	2.01397	1.14821	0.916315	0.919048
	-0.471203	-0.550871	1.13399	0.594283	-0.468309	-0.0607272	-0.540632	-0.471203	-0.327502	1.18183	0.40627	-0.0370555	0.480099	1.15718	-0.493014	0.177836	-0.216802	-0.484985	-0.765644	-0.869596	-0.798522	0.0224965	-0.968373	-0.831188	-0.200763	0.0768192	0.30577	0.584332	0.539161	0.586438	0.677764	-0.798465	-0.603375	-0.46423	-0.349846	-1.06362	-0.678554	-0.568276	-0.297292	-0.156063	-0.0952527	-0.544804	-0.40162	-0.323944	-0.251662	0.447462	1.35218	1.25573	0.10007
	0.554325	1.27872	-1.10793	-1.15679	1.11474	-0.0849411	0.310094	0.554325	1.03754	-0.746365	-0.348735	-0.0987774	0.111457	-1.19708	1.32219	-0.18051	-0.553377	-0.823091	-0.990983	-0.0583619	0.0146703	-0.119174	-0.419189	0.568524	-0.704687	0.795968	0.561532	0.391088	0.462656	0.669618	0.873915	1.11045	1.40236	-0.46423	-0.349846	0.724217	1.15825	1.43572	1.29695	0.621395	0.303343	0.113999	-0.0406928	-0.323944	-0.251662	-0.772023	-0.630185	-1.25266	-1.14493
	-0.76601	-0.675553	-1.28294	-1.1563	-0.457836	-0.680303	-0.540632	-0.76601	-0.728515	1.47028	0.352714	-0.437378	0.592363	-1.29596	-0.542599	0.157222	-0.436909	-0.246798	1.12193	0.365968	1.17441	1.19429	-0.0692289	1.20628	-0.207407	-1.18623	-0.780302	-0.423995	-1.67719	-1.32394	-1.03765	-0.798465	-0.603375	-0.46423	-0.349846	-0.413497	-1.50195	-1.23628	-1.09441	-0.855775	-0.693147	-0.544804	-0.40162	-0.323944	-0.251662	-0.203184	0.106609	1.69304	1.5549
	0.242364	-0.989842	-1.19948	-1.1833	-1.44105	0.754323	-0.0543134	0.242364	-2.12555	-0.327839	0.0480795	-0.101949	0.868785	-1.15002	-1.24476	0.704383	-0.0360088	2.12491	0.578791	0.186602	0.924926	0.533109	0.576721	1.56295	-1.40506	-0.370841	-0.457454	-0.0470227	0.102311	-1.32394	-1.03765	-0.798465	-0.603375	-0.46423	-0.349846	0.642952	0.651542	-0.203913	-0.297292	-0.855775	-0.693147	-0.544804	-0.40162	-0.323944	-0.251662	0.0590331	-0.890497	-0.474292	-0.224554
	-0.171561	-0.935141	-1.08623	-0.830974	-1.26975	-0.619447	-0.377664	-0.171561	0.315519	-0.14373	-0.554526	-0.613613	-0.851279	-1.07824	-1.04398	-0.746333	-0.453727	-0.702907	-0.939675	-0.425253	0.260395	2.51169	0.349429	-1.06903	0.236274	-0.150922	-0.372847	-0.244975	0.020345	-1.32394	-1.03765	-0.798465	-0.603375	-0.46423	-0.349846	0.561687	0.968232	0.40336	-0.430146	-0.855775	-0.693147	-0.544804	-0.40162	-0.323944	-0.251662	0.577174	-0.586529	-1.38205	-1.45769
	0.651565	-0.350118	0.946981	1.0987	-0.792513	0.372729	-0.0543134	0.651565	0.0916135	-0.877625	-0.174496	0.425733	0.0351916	0.779845	-0.626742	-0.029441	-0.311497	0.613075	-0.624301	0.653182	0.269339	2.39767	0.640178	0.991778	-1.31263	0.37487	0.167226	0.17887	0.339255	0.655743	0.957682	1.10984	1.43943	-0.46423	-0.349846	0.724217	1.09491	1.01063	0.632682	-0.0783174	-0.194902	-0.0177618	-0.221157	-0.323944	-0.251662	-0.0904373	-1.30101	-0.185474	1.01454
	1.23312	-0.664652	0.561358	1.03462	-1.26375	1.21814	-0.377664	1.23312	-0.425492	-0.934968	-0.374105	1.27993	-0.527486	0.597749	-1.18854	-0.643476	0.213867	-0.497123	-0.609291	1.13479	-1.03459	-0.469227	-0.326189	-1.28364	-1.03931	1.46229	1.29935	1.05162	0.87213	1.00178	1.05208	1.23626	1.53014	1.93256	-0.349846	0.642952	1.03157	1.31427	1.62908	1.39885	1.69843	1.69512	1.40302	-0.051991	-0.251662	-0.629042	-0.908244	-0.599784	-0.196178
	0.388476	-0.481843	-1.07034	-1.08848	-0.844905	-0.227158	-0.0543134	0.388476	0.556138	-1.09775	-0.5742	-0.261859	-1.02931	-1.09563	-0.695067	-0.716807	-0.798162	-0.721965	-0.0520699	-0.648294	0.43175	0.366612	0.711496	-0.466342	0.0452026	0.102592	0.0792794	0.120454	0.201475	0.386412	-1.03765	-0.798465	-0.603375	-0.46423	-0.349846	0.724217	0.71488	0.646269	0.499829	-0.0783174	-0.693147	-0.544804	-0.40162	-0.323944	-0.251662	0.0100538	-0.740232	-1.37298	-1.76054
	0.513672	-0.295886	0.657707	0.661973	-0.675125	0.161003	-0.377664	0.513672	-0.414369	0.217853	-0.395664	-0.177796	-0.0763142	0.602989	-0.51748	-0.191922	-0.356781	-0.50629	-0.598281	-0.288839	0.565655	-0.775597	-0.584684	-0.732309	0.810826	-0.246875	-0.19636	0.0249616	0.308	0.443689	0.628785	-0.798465	-0.603375	-0.46423	-0.349846	0.399156	0.271515	-0.0824581	-0.297292	-0.389301	-0.493849	-0.544804	-0.40162	-0.323944	-0.251662	-0.509254	1.54553	-0.251717	0.20812
	0.28997	1.1794	0.755054	0.702765	1.30244	-0.751247	1.42657	0.28997	1.16454	-0.853309	-0.665442	-0.587075	-1.21098	0.784321	1.29242	-0.724063	-0.662597	-0.0197007	-0.549576	-0.688647	-0.818025	-0.684906	0.380656	1.29019	-0.715137	0.401035	0.22734	0.156915	0.244164	0.373697	-1.03765	-0.798465	-0.603375	-0.46423	-0.349846	0.724217	1.03157	1.19282	1.03124	0.15492	-0.693147	-0.544804	-0.40162	-0.323944	-0.251662	-1.09123	0.27739	-0.0655835	-0.720809
	-0.277699	-0.634859	0.944224	-0.123314	-0.74513	-0.13082	-0.377664	-0.277699	-1.05971	1.20425	1.52257	1.15	1.51531	0.890618	-0.655621	0.921519	0.252502	-0.469897	0.664544	-0.39803	0.733882	2.12182	-1.12015	-0.551004	0.373644	-0.391037	0.0303061	0.217977	0.445651	0.610711	0.758225	-0.798465	-0.603375	-0.46423	-0.349846	-0.982354	-0.868568	-0.689731	-0.629426	-0.544792	-0.493849	-0.544804	-0.40162	-0.323944	-0.251662	-0.649153	-0.278114	0.190122	1.73656
	1.45916	-0.741821	-1.11034	-1.11066	-1.36772	2.01518	3.00033	1.45916	-0.605928	0.883085	-0.493263	0.734856	-0.612861	-1.14336	-1.35384	-0.5905	0.385119	-0.142436	0.861508	0.767727	0.776563	-0.581372	1.07428	0.493616	-0.382248	1.67421	1.5124	1.32454	1.05995	0.933562	1.01989	1.20972	1.57056	2.03663	2.57743	0.642952	1.03157	1.19282	1.56266	2.09856	2.29632	2.22217	1.40302	0.491915	0.206723	-0.148404	-0.216127	0.386876	-1.07035
	0.514116	1.25952	-0.265424	0.110115	1.13618	0.11431	0.484496	0.514116	0.873268	1.09041	-0.665331	-0.543265	-1.08503	-0.314338	1.31284	-0.616996	-0.752071	-0.643172	-0.750994	-0.456771	-0.19315	-0.172908	-0.0821824	0.260482	-0.0282614	0.874049	0.640408	0.506416	0.703674	0.859596	0.919849	1.16619	1.47263	-0.46423	-0.349846	0.724217	1.15825	1.31427	0.898389	0.69914	0.901237	0.641041	0.320235	-0.323944	-0.251662	0.191791	0.896039	0.107732	0.326307
	0.589439	0.518962	0.865369	0.0883633	0.216339	0.010478	2.13879	0.589439	0.65919	-0.211278	-0.631554	-0.513695	-0.650428	0.837062	0.416501	-0.510769	-0.260319	-0.660877	-0.775211	-0.431726	-0.506704	-0.408473	-0.264935	-1.47961	0.339468	0.586001	0.597887	0.658595	0.716155	0.699057	0.850046	1.18009	1.43261	-0.46423	-0.349846	0.642952	0.71488	0.706997	0.699109	0.932378	0.701939	-0.0177618	-0.221157	-0.323944	-0.251662	0.151729	-1.22311	0.0699108	-0.248516
	1.59491	0.267141	1.27428	1.19569	-0.542947	0.201815	-0.377664	1.59491	0.739228	-0.872592	-0.700601	0.00690285	-1.35491	1.2829	-0.211183	-0.835391	-0.71087	-0.822581	-0.819653	-0.756494	-0.498508	-0.417805	-0.834489	-1.12147	-1.32235	0.949017	0.817472	0.821575	0.762238	0.759112	0.822069	1.04819	-0.603375	-0.46423	-0.349846	0.642952	0.968232	0.949906	1.09767	1.32111	1.59878	0.37752	-0.40162	-0.323944	-0.251662	-2.54539	-0.67539	0.350099	-0.400147
	-1.77199	-0.776614	1.79969	-0.42931	1.96588	-0.530302	-0.934072	-1.77199	-1.31835	1.34853	1.51853	-0.966133	1.05301	1.77518	-0.330035	0.540808	2.03094	2.84692	3.08007	3.3255	3.13116	2.97273	2.99214	2.56174	2.13549	-0.632394	-0.521832	-0.171921	0.0606237	-1.32394	-1.03765	-0.798465	-0.603375	-0.46423	-0.349846	-2.85146	-1.7553	-1.297	-1.02799	-0.855775	-0.693147	-0.544804	-0.40162	-0.323944	-0.251662	2.44202	2.68999	2.81218	2.39115
	-0.677389	-1.00684	1.06664	1.41062	-1.22159	0.385604	-0.540632	-0.677389	0.158598	0.850064	-0.12245	-0.618714	-0.0267073	1.04607	-0.961671	-0.279101	0.465178	0.474194	1.25782	1.23584	2.08899	1.01725	1.11703	0.786496	0.810995	-0.496695	-0.605459	-0.206659	0.576844	0.700674	0.914069	0.997748	-0.603375	-0.46423	-0.349846	-0.0071705	0.208177	-0.629004	-0.895133	-0.700284	-0.593498	-0.413043	-0.40162	-0.323944	-0.251662	1.91485	1.15361	1.54992	1.81874
	-1.62589	-0.88211	-1.25573	-1.18447	0.468408	-0.806479	-0.934072	-1.62589	-1.88066	0.729277	1.46554	-0.96404	1.34061	-1.27491	-0.502332	0.874298	0.495079	1.4469	2.65642	1.84682	2.32359	1.82841	2.05626	1.52285	0.999796	-1.07067	-0.55414	-0.297872	-1.67719	-1.32394	-1.03765	-0.798465	-0.603375	-0.46423	-0.349846	-2.85146	-1.88197	-1.35773	-1.09441	-0.855775	-0.693147	-0.544804	-0.40162	-0.323944	-0.251662	0.165871	0.880045	1.01566	-0.226033
	0.549201	1.80034	0.962927	1.2382	1.72007	-0.0768422	-0.934072	0.549201	1.05979	0.796801	-0.34842	0.472244	-0.536837	0.894425	1.93774	-0.622857	-0.823442	-0.762127	-0.589912	-0.487552	0.150198	-0.816261	-0.426342	2.29091	1.97927	0.975785	0.966994	0.728581	0.66537	0.642098	0.795631	1.0174	-0.603375	-0.46423	-0.349846	0.561687	0.778218	1.13209	1.29695	1.55434	1.10054	0.245759	-0.40162	-0.323944	-0.251662	-1.15564	-0.485278	0.704333	1.32066
	0.629327	-0.465399	-1.15545	-1.17729	-0.912966	-0.115974	-0.377664	0.629327	0.0126805	-2.05033	-0.503336	-0.0520189	-0.720495	-1.12464	-0.755082	-0.564027	-0.55685	-0.787771	-0.476412	-0.52255	0.855707	0.329328	-0.593436	0.131186	-1.43685	0.0744497	0.0788059	0.256774	0.533951	0.539738	0.751851	0.978721	-0.603375	-0.46423	-0.349846	0.399156	0.461529	0.281906	0.0348415	0.232666	-0.294551	-0.413043	-0.40162	-0.323944	-0.251662	-1.49917	-0.737948	-1.42933	-0.257349
	1.39223	0.888106	0.701071	1.03841	0.0790001	2.11354	0.246248	1.39223	-0.334264	-0.547392	0.904351	3.15392	1.50284	0.721837	0.586383	1.12983	0.851655	-0.321661	0.594536	0.360668	0.799023	-0.627312	-0.600213	-0.0510739	0.430313	0.566422	0.677866	0.579835	0.618894	0.766589	1.00748	1.28561	1.52396	-0.46423	-0.349846	0.480421	0.524866	0.706997	0.699109	0.465903	0.303343	0.245759	0.500698	-0.323944	-0.251662	0.688694	-0.0521931	0.109638	0.344786
	-1.57811	-0.919412	0.381288	0.631434	0.111719	-0.806479	-0.934072	-1.57811	-1.5869	1.27184	0.250449	-1.00747	0.25792	0.459768	-0.561972	-0.124682	1.18886	2.18774	4.23386	3.51328	3.17942	2.67563	2.51907	2.37316	1.91315	-1.01363	-0.839658	-0.586294	-1.67719	-1.32394	-1.03765	-0.798465	-0.603375	-0.46423	-0.349846	-3.01399	-1.88197	-1.35773	-1.09441	-0.855775	-0.693147	-0.544804	-0.40162	-0.323944	-0.251662	2.34733	2.53435	2.63235	2.06558
	0.382828	-0.541794	0.609481	0.83482	-0.916023	0.364567	-0.147192	0.382828	0.205964	-0.615525	-0.315318	-0.130179	-0.0338229	0.690708	-0.763759	-0.0789685	-0.201086	0.430728	0.166101	1.92998	-0.457347	-0.690923	-1.07499	-0.706537	0.265229	0.205458	0.126954	0.161993	0.335507	0.478658	0.702995	-0.798465	-0.603375	-0.46423	-0.349846	0.561687	0.71488	0.646269	0.366975	-0.0005717	-0.294551	-0.544804	-0.40162	-0.323944	-0.251662	-1.46787	-0.821193	-1.4825	1.05262
	0.459474	0.724347	-1.07304	-1.1384	0.561387	0.837552	-0.540632	0.459474	-0.102882	1.22638	-0.386895	0.172134	-0.522251	-1.08674	0.701034	-0.580177	-0.538485	-0.226041	-0.0998773	-0.506459	-0.0409108	-0.403206	-0.591172	-0.141832	-0.838789	0.348078	0.443227	0.443836	0.518253	0.682258	0.939663	1.22421	1.6439	1.90472	-0.349846	0.642952	0.588204	0.646269	0.632682	0.465903	0.00439628	-0.149522	-0.221157	-0.051991	-0.251662	0.429368	1.10422	0.959384	0.340371
	1.53331	1.04967	-1.1065	-0.871045	0.142999	0.679292	1.93021	1.53331	0.756955	-1.3714	-0.536353	0.263834	-0.406927	-1.09431	0.730029	-0.275067	-0.678	-0.709408	-0.68471	-0.788755	0.0497172	-0.66226	0.364885	-0.154271	-0.672786	1.25375	1.18757	1.26922	0.957334	0.960619	1.01676	1.23907	1.58337	1.90616	-0.349846	0.724217	0.968232	0.889179	1.36338	1.4766	1.79808	1.56336	0.861626	0.491915	-0.251662	-1.34373	-1.67391	-1.0559	-0.682455
	-1.16718	-0.541545	-0.0168976	0.0746629	0.481722	-0.633146	-0.934072	-1.16718	-0.316506	-0.27808	1.3309	-0.713301	1.45658	0.0102263	-0.252695	1.49067	0.625741	-0.0527566	-0.0036062	-0.713729	-0.893844	-0.89739	-0.591019	-1.10663	-1.37586	-0.832379	-0.782316	-0.47255	-1.67719	-1.32394	-1.03765	-0.798465	-0.603375	-0.46423	-0.349846	-1.06362	-0.868568	-1.05409	-1.09441	-0.855775	-0.693147	-0.544804	-0.40162	-0.323944	-0.251662	0.571869	0.882765	0.627177	-0.0040374
	-0.979304	-0.282693	-1.12025	-1.08323	0.790044	-0.878268	-0.147192	-0.979304	0.565647	0.793872	-0.384179	-0.933524	-0.184702	-1.11969	-0.0099774	-0.328092	-0.450248	-0.61994	-0.532357	-0.662538	-0.791022	0.0964034	-0.527224	-0.193751	-0.725276	-0.886885	-0.726494	-0.369463	0.134809	-1.32394	-1.03765	-0.798465	-0.603375	-0.46423	-0.349846	0.236625	-0.425202	-0.93264	-1.02799	-0.855775	-0.693147	-0.544804	-0.40162	-0.323944	-0.251662	1.58854	1.22065	0.737224	0.115407
	1.16459	1.8762	0.413028	0.501092	1.13978	2.23889	-0.540632	1.16459	0.971772	0.0723095	-0.142258	1.38675	-0.0103507	0.356545	1.82422	-0.184822	0.315378	-0.100019	0.565055	-0.262294	0.578407	-0.959987	-0.0139395	0.440668	0.673916	1.06464	1.36265	1.3122	1.18155	1.13557	1.42512	1.60419	1.99039	2.26998	2.73872	0.642952	0.524866	0.646269	0.831962	1.08787	0.901237	1.16808	1.22255	2.12363	2.95703	0.168575	0.231806	0.493802	-0.398276
	-0.0405565	-0.0301052	-0.311246	0.164686	0.0160135	-0.336956	0.310094	-0.0405565	0.809156	0.171831	-0.550701	-0.608417	-0.718955	-0.35853	-0.0220647	-0.551156	-0.656134	-0.835045	-0.59493	-0.593601	-0.324377	-0.432231	-1.17592	-0.0331279	0.426571	0.0277892	-0.126964	-0.090341	0.131771	0.285879	-1.03765	-0.798465	-0.603375	-0.46423	-0.349846	0.561687	0.841556	0.767724	0.101268	-0.544792	-0.693147	-0.544804	-0.40162	-0.323944	-0.251662	-0.220615	-0.835436	-0.789215	0.213678
	0.938951	0.112982	1.73891	1.79594	-0.423394	1.23637	-0.377664	0.938951	0.0918608	-0.698182	0.108726	1.4228	0.376778	1.80718	-0.176448	0.185066	0.254854	-0.706233	-0.592523	-0.442616	-0.897699	-0.959784	-0.6522	0.609999	0.579933	0.663396	0.779337	0.71804	0.928569	0.980124	1.24945	1.41841	1.77355	2.17275	2.70507	0.399156	0.461529	0.646269	0.433402	0.543649	0.402992	0.641041	0.681162	0.763868	0.665107	-0.934558	0.892346	-0.356428	-0.548555
	0.364694	0.188676	-1.27736	-1.07518	-0.0095168	1.12667	-0.377664	0.364694	0.194394	0.422826	-0.267822	0.26017	-0.244626	-1.28056	0.101865	-0.431555	-0.0187734	-0.438348	-0.556719	1.59431	0.741936	-0.814927	-0.920483	-0.0946712	0.183428	0.508151	0.545722	0.624643	0.834546	0.890451	1.12075	1.36132	1.63221	2.06286	2.59337	0.724217	0.71488	0.646269	0.433402	0.543649	0.402992	0.50928	0.681162	0.491915	0.206723	0.00716559	0.295111	0.529795	-0.299972
	-0.848171	0.172868	0.583593	1.24403	1.59234	-0.849163	-0.147192	-0.848171	0.593113	1.07811	-0.573665	-0.916692	-1.00378	0.632202	0.482934	-0.679932	-0.413544	-0.674626	-0.418413	-0.207379	-0.34608	-0.712047	-0.640443	-0.615047	-0.0080431	-0.639646	-0.690187	-0.446922	-0.062486	-1.32394	-1.03765	-0.798465	-0.603375	-0.46423	-0.349846	0.0740949	0.081501	-0.689731	-1.02799	-0.855775	-0.693147	-0.544804	-0.40162	-0.323944	-0.251662	0.582964	0.937921	1.06939	0.369619
	0.306108	0.359659	-0.212434	0.0807187	0.249034	-0.474089	1.58517	0.306108	0.802386	-0.399578	-0.55044	-0.266433	-0.867658	-0.201267	0.322391	-0.768311	-0.807288	-0.589668	-0.708328	-0.579498	-0.545054	-0.193906	-0.697676	-0.282675	-0.645591	0.364044	0.125212	0.154507	0.214826	0.447421	-1.03765	-0.798465	-0.603375	-0.46423	-0.349846	0.724217	1.15825	1.01063	0.964816	-0.233809	-0.693147	-0.544804	-0.40162	-0.323944	-0.251662	-1.68556	-1.29151	0.31209	-0.0443689
	0.190689	-0.630081	-1.27886	-1.18092	-0.956793	-0.304497	-0.0543134	0.190689	-0.0253715	0.762915	-0.400407	-0.259728	-0.350455	-1.11452	-0.804344	-0.413812	-0.660798	-0.843595	-0.764248	-0.680318	-0.684154	-0.863198	-0.105061	-1.01098	0.0759604	0.0422835	0.0601707	0.120397	0.164918	0.415943	0.609438	-0.798465	-0.603375	-0.46423	-0.349846	0.236625	0.334853	0.342633	0.499829	-0.311555	-0.593498	-0.544804	-0.40162	-0.323944	-0.251662	-1.54851	-0.0863353	-0.727271	0.628088
	0.168777	-0.471452	1.10933	1.45263	-0.737039	-0.33156	-0.0543134	0.168777	-0.406432	0.35375	0.357688	0.467084	0.809693	1.12263	-0.610442	0.434306	-0.231056	0.139109	-0.511574	-0.885681	-0.917715	-0.431546	-1.07225	-1.04739	-0.76957	-0.484882	-0.536845	-0.255468	0.0240991	-1.32394	-1.03765	-0.798465	-0.603375	-0.46423	-0.349846	0.236625	0.208177	-0.325367	-0.762279	-0.855775	-0.693147	-0.544804	-0.40162	-0.323944	-0.251662	0.501445	-0.643281	-1.02519	-0.214134
	0.606877	-1.10163	-1.28602	-1.17702	-1.6221	0.551121	-0.147192	0.606877	0.28235	0.0697981	-0.290773	0.0383545	0.0440992	-1.2924	-1.49643	0.0530325	-0.553218	-0.694126	0.272608	-0.538556	-0.160379	0.260671	0.581539	0.259677	1.31882	0.696327	0.588331	0.509378	0.411785	0.593385	0.767141	1.24853	1.42576	-0.46423	-0.349846	0.561687	0.841556	1.01063	1.36338	0.69914	0.303343	-0.413043	-0.221157	-0.323944	-0.251662	-0.380876	-1.13935	-0.0918451	0.587179
	-0.44049	-0.636082	-0.363988	-0.143457	-0.64476	-0.929287	-0.0543134	-0.44049	-0.0968476	-0.633849	-0.385182	-0.645553	-0.363863	-0.41835	-0.603416	-0.441627	-0.707325	-0.679155	-0.567498	-0.853513	-0.891756	-0.909073	-0.772887	0.689064	0.884113	-0.883924	-0.892235	-0.514593	-1.67719	-1.32394	-1.03765	-0.798465	-0.603375	-0.46423	-0.349846	0.642952	0.0181631	-1.17555	-1.09441	-0.855775	-0.693147	-0.544804	-0.40162	-0.323944	-0.251662	-0.118498	-0.611359	-1.00079	-2.2535
	0.854852	2.63615	1.84871	2.04655	2.22956	0.441935	0.484496	0.854852	1.27789	-3.44459	0.030877	0.732648	0.674902	1.75231	2.82064	0.327859	-0.321634	0.445731	-0.192546	-0.869757	-0.408297	-0.769904	0.0824495	-0.783805	0.436213	1.5372	1.31031	0.938116	0.719595	0.683171	0.809049	1.08494	1.43792	-0.46423	-0.349846	0.724217	1.15825	1.61791	2.09407	2.40955	1.99738	0.50928	-0.221157	-0.323944	-0.251662	-1.61909	-1.67805	-0.566424	-1.64441
	-1.04175	0.142504	1.61349	1.68865	2.07687	-0.801805	-0.0543134	-1.04175	0.777059	1.55046	-0.218427	-0.850411	-0.214416	1.66742	0.510989	-0.41695	-0.2064	0.159973	-0.0874018	-0.286908	-0.436155	-0.993825	-0.302838	-0.17293	-1.10913	-0.807398	-0.655882	-0.331531	-0.0964637	-1.32394	-1.03765	-0.798465	-0.603375	-0.46423	-0.349846	-0.169701	-0.48854	-0.750458	-0.961559	-0.855775	-0.693147	-0.544804	-0.40162	-0.323944	-0.251662	1.44967	0.982859	1.5316	1.54354
	1.27943	0.60947	-0.0815874	-0.0626736	-0.111927	0.287211	0.246248	1.27943	0.876109	0.354339	-0.561165	0.222243	-0.691919	-0.160517	0.295643	-0.564936	-0.764779	-0.883093	-0.719373	-0.511287	0.786527	-0.674682	-0.312376	-1.00134	-0.786212	1.57755	1.41834	1.11243	0.943196	0.870559	0.987303	1.28088	1.58186	2.09688	-0.349846	0.642952	1.03157	1.375	1.62908	2.02082	1.99738	1.29984	1.04209	0.219962	-0.251662	-0.873645	-0.828753	0.240504	-1.3749
	2.22794	0.906282	1.2922	0.783734	-0.273631	2.05632	-0.484862	2.22794	-0.0053163	-1.3791	0.100112	4.22348	0.170562	1.3181	0.332383	0.189244	-0.591059	-0.861336	-0.59203	0.131904	-0.809409	0.627926	-0.594407	0.0680727	-0.621823	1.61639	1.66508	1.52676	1.42007	1.39762	1.41245	1.5974	1.86738	2.4313	3.02334	0.399156	0.651542	0.828451	0.964816	1.16562	1.59878	1.95865	2.4858	2.12363	2.95703	-1.37231	-1.288	0.161323	-1.80211
	1.8796	1.76241	0.506003	-0.0443609	0.527157	1.31337	1.93021	1.8796	0.378757	-0.718796	-0.344071	1.7669	-0.265642	0.548632	1.4547	-0.407653	-0.641756	-0.769942	-0.363917	-0.706627	-0.705676	-1.09225	-0.770893	-1.00796	-0.884656	1.9986	1.85254	1.4988	1.19378	1.25807	1.34679	1.46218	1.71597	2.16963	2.76053	0.642952	1.03157	1.375	1.76194	1.70984	1.99738	2.61745	3.20765	2.39559	1.58188	-1.11788	-0.0784445	-0.795762	-0.588247
	-1.38617	-0.967238	-1.26185	-1.09034	-0.5236	-0.834809	-0.934072	-1.38617	-0.806728	0.9041	-0.0871158	-0.954691	-0.157266	-1.20999	-0.681507	-0.358444	0.227041	0.573239	0.712228	0.487254	0.735793	0.164103	0.0693177	0.843082	-0.634874	-0.992397	-0.914695	-0.40223	-1.67719	-1.32394	-1.03765	-0.798465	-0.603375	-0.46423	-0.349846	-1.95754	-1.43861	-1.297	-1.09441	-0.855775	-0.693147	-0.544804	-0.40162	-0.323944	-0.251662	1.90491	1.72624	1.45365	0.663566
	-1.14165	-1.02897	0.0166319	-0.0665186	-1.00918	-1.0826	-0.934072	-1.14165	-0.319554	0.474719	-0.552861	-1.00886	-0.85978	0.0796926	-0.834734	-0.636032	-0.630237	-0.289891	-0.334482	-0.676053	-0.763219	-0.92987	-1.01174	-0.722288	-1.08559	-1.20333	-1.01977	-0.634311	-1.67719	-1.32394	-1.03765	-0.798465	-0.603375	-0.46423	-0.349846	-0.738558	-1.43861	-1.35773	-1.09441	-0.855775	-0.693147	-0.544804	-0.40162	-0.323944	-0.251662	0.646038	0.30881	0.853868	-0.270151
	1.40814	1.24477	1.6127	1.57171	0.38364	1.09764	-0.377664	1.40814	0.162728	-1.10538	0.911941	5.10374	1.07909	1.59136	1.00088	0.55683	-7.06e-05	-0.361819	-0.698157	-0.801317	-0.85569	-1.13023	-0.771057	-0.309132	0.605227	1.10421	1.20297	0.997502	0.830687	0.831566	1.06025	1.43037	1.65468	1.95033	-0.349846	0.15536	0.398191	0.706997	1.03124	1.16562	0.801588	0.50928	0.861626	1.03582	-0.251662	-1.30475	-0.991648	-0.616824	0.624728
	0.534937	1.08084	1.1036	0.999175	0.90698	-0.0153875	2.31032	0.534937	0.938932	0.0670604	-0.429056	-0.141266	-0.232859	1.09584	1.0957	-0.309571	-0.744689	-0.734618	-0.49302	-0.536751	-0.603891	-0.926697	0.0946159	-1.16724	-0.816941	0.637264	0.401213	0.448829	0.498984	0.495355	0.6837	-0.798465	-0.603375	-0.46423	-0.349846	0.724217	1.15825	1.01063	0.964816	1.08787	0.104045	-0.544804	-0.40162	-0.323944	-0.251662	-0.0795519	-0.738791	-0.909163	-0.921
	-1.22987	-0.555239	-0.869725	-0.846777	0.585935	-1.16993	-0.934072	-1.22987	-0.021829	0.770358	-0.0136063	-0.945474	0.329603	-0.863892	-0.248154	0.22874	0.254138	-0.378968	-0.365495	-0.0850452	-0.360376	-0.429287	-0.314396	-0.06832	0.527721	-1.10583	-0.943091	-2.24425	-1.67719	-1.32394	-1.03765	-0.798465	-0.603375	-0.46423	-0.349846	-0.0071705	-1.18526	-1.41846	-1.09441	-0.855775	-0.693147	-0.544804	-0.40162	-0.323944	-0.251662	1.68037	1.77712	1.28883	0.701449
	-1.53607	-0.9687	1.06331	0.897326	-0.237484	-1.2984	-0.934072	-1.53607	0.210371	0.490951	-0.365898	-1.06182	-0.575791	0.989102	-0.63383	-0.50257	0.179608	0.587224	0.708934	0.130917	-0.651053	-0.957999	0.258098	-0.686989	-0.937407	-1.41207	-2.52911	-2.24425	-1.67719	-1.32394	-1.03765	-0.798465	-0.603375	-0.46423	-0.349846	-1.79501	-2.00865	-1.41846	-1.09441	-0.855775	-0.693147	-0.544804	-0.40162	-0.323944	-0.251662	1.26028	1.71728	1.5474	0.543294
	-0.0201211	0.777679	1.6243	1.63038	1.1673	0.631778	-0.934072	-0.0201211	1.10943	-0.0216715	-0.246863	-0.344717	0.136185	1.62863	0.921837	-0.0368492	0.222661	0.625662	-0.498626	-0.367403	0.427199	-0.708135	0.382154	0.648464	-1.15851	0.310587	0.187137	0.179943	0.454834	0.704365	0.90626	1.02966	-0.603375	-0.46423	-0.349846	0.480421	0.778218	0.828451	0.234122	-0.156063	-0.194902	-0.0177618	-0.40162	-0.323944	-0.251662	1.02304	0.313888	-0.161396	-0.7136
	1.98807	0.34346	-1.23146	-1.17756	-0.608934	1.67003	-0.0543134	1.98807	-1.62279	-0.74787	-0.366238	1.82777	-0.319906	-1.20505	-0.250926	-0.432076	-0.349909	-0.337412	-0.531398	-0.615908	-1.01809	-0.658755	-1.32411	-0.686901	-0.689777	0.858559	0.816225	0.845937	1.00697	1.0261	1.13787	1.33204	1.68253	2.03702	-0.349846	0.724217	0.904894	0.828451	0.632682	0.776886	0.901237	1.03632	0.861626	0.763868	-0.251662	-0.271823	0.442628	-0.54676	-0.357844
	-0.388756	-0.643088	-1.24843	-1.17046	-0.691433	-0.687922	-0.0543134	-0.388756	0.174805	0.826772	0.142667	-0.40864	0.771797	-1.23877	-0.628708	0.467619	0.159501	-0.337326	-0.106812	-0.720917	-0.718278	-0.406611	-1.2851	-0.990045	-1.46431	-0.591143	-0.38491	-0.210393	0.0242776	0.277775	-1.03765	-0.798465	-0.603375	-0.46423	-0.349846	0.724217	-0.0451748	-0.26464	-0.562999	-0.77803	-0.693147	-0.544804	-0.40162	-0.323944	-0.251662	-0.987562	0.423915	0.2835	1.71748
	0.647199	2.07896	1.15648	1.07473	1.90706	0.612439	-0.147192	0.647199	1.35823	-0.687032	-0.207762	0.508973	-0.0275055	1.08179	2.23334	-0.211638	-0.569991	-0.653662	-0.231953	-0.263956	-0.0249908	0.43867	0.160337	0.392083	0.348338	1.45625	1.35315	1.01479	0.759413	0.779854	0.936585	1.2076	1.53351	1.89775	-0.349846	0.642952	0.968232	1.375	1.89479	1.94307	1.59878	0.904562	0.500698	-0.051991	-0.251662	-1.23772	-1.53251	0.644096	1.47631
	-0.364187	-0.471224	0.662586	0.741741	-0.412338	-0.833619	-0.0543134	-0.364187	-0.44595	0.207903	0.0680612	-0.291973	0.375969	0.575092	-0.434548	0.0882507	-0.0378666	-0.63489	-0.652707	-0.335069	-0.739829	-0.419526	-0.354274	-0.293866	-0.875384	-0.849502	-0.752788	-0.497649	-1.67719	-1.32394	-1.03765	-0.798465	-0.603375	-0.46423	-0.349846	0.236625	-0.361864	-0.811186	-1.09441	-0.855775	-0.693147	-0.544804	-0.40162	-0.323944	-0.251662	-0.884881	-1.03168	1.84798	-0.585982
	1.18446	0.962316	-1.11805	-1.09353	0.267167	1.80759	-0.540632	1.18446	0.230126	-0.813925	-0.492654	0.890902	-0.853595	-1.18405	0.742184	-0.734212	-0.554986	-0.79585	0.291118	-0.934615	-0.847623	-0.850297	-0.93407	-0.364444	-1.11957	0.781673	0.644062	0.514619	0.580307	0.642727	0.921826	1.14848	1.44046	-0.46423	-0.349846	0.642952	0.968232	1.19282	1.03124	1.01012	0.402992	0.245759	-0.0406928	-0.323944	-0.251662	0.0882556	-0.145367	-0.50459	-0.0454214
	0.518852	-0.0047678	0.524601	0.8597	-0.338914	-0.0527105	0.825445	0.518852	-0.249938	0.075798	-0.397947	-0.299279	0.248139	0.507004	-0.176587	0.0792589	0.220077	-0.456319	-0.265919	-0.381983	-0.204865	-0.325829	-0.432702	0.474997	0.384073	-0.0493064	-0.14975	-0.0182671	0.161827	0.413107	-1.03765	-0.798465	-0.603375	-0.46423	-0.349846	0.561687	0.71488	0.464088	0.167695	-0.467046	-0.693147	-0.544804	-0.40162	-0.323944	-0.251662	-0.17026	-0.7275	-0.986563	-1.04199
	1.17661	2.22074	1.60564	0.792706	1.45225	2.36931	-0.147192	1.17661	1.28824	1.64491	-0.306131	1.24005	-0.367432	1.59843	2.22573	-0.410684	-0.233819	-0.578659	0.200238	0.422498	-0.38635	1.13617	-0.303767	0.262711	1.72704	2.41261	2.28394	1.80587	1.41203	1.32827	1.61142	1.9862	2.29991	2.73719	3.4511	0.15536	0.651542	1.07136	1.49623	1.78758	1.59878	1.56336	2.12487	2.93949	3.8738	1.02732	0.810798	2.16556	1.5325
	0.76123	0.599251	0.531024	1.04657	0.182123	0.787636	0.246248	0.76123	-0.0719862	-1.09956	0.263654	1.5212	0.524913	0.579984	0.454379	0.182338	-0.330467	-0.827242	-0.899374	-0.312903	-0.577978	-0.775589	-0.362239	-0.333396	0.86381	0.366656	0.329115	0.360979	0.497803	0.654487	0.819542	1.02201	-0.603375	-0.46423	-0.349846	0.724217	0.778218	0.767724	0.566255	0.232666	0.00439628	-0.149522	-0.40162	-0.323944	-0.251662	-1.28837	-0.967798	0.137765	0.00236899
	-0.872051	-0.99554	-1.17578	-0.751624	-1.10175	-0.391266	-0.540632	-0.872051	-0.841046	0.904789	-0.312967	-0.859819	-0.159331	-1.21892	-0.884231	-0.288935	-0.169477	-0.362556	-0.452325	-0.797812	-0.474303	-1.24162	-0.868078	-1.09429	-1.21956	-0.753023	-0.685048	-0.446737	-0.0449369	-1.32394	-1.03765	-0.798465	-0.603375	-0.46423	-0.349846	-0.494762	-0.615216	-0.93264	-1.02799	-0.855775	-0.693147	-0.544804	-0.40162	-0.323944	-0.251662	0.823982	1.46552	0.242386	-0.318463
	-0.590774	-0.52557	-0.929948	-1.07752	-0.316405	-0.551434	-0.540632	-0.590774	-0.489142	1.08206	-0.45755	-0.728345	-0.679876	-0.905635	-0.423838	-0.634828	-0.53109	-0.615325	-0.471146	-0.395353	-0.50558	-0.775669	-0.736436	-0.948339	-0.0166604	-0.902602	-0.698613	-0.323874	-0.0169913	-1.32394	-1.03765	-0.798465	-0.603375	-0.46423	-0.349846	-0.0884358	-0.615216	-0.993368	-0.961559	-0.855775	-0.693147	-0.544804	-0.40162	-0.323944	-0.251662	1.0441	0.615117	0.897541	0.86238
	0.940916	1.75896	1.44354	0.518103	1.23424	1.20978	0.825445	0.940916	1.20529	1.56656	-0.553341	0.132147	-0.852106	1.53357	1.75996	-0.717055	-0.480832	-0.808974	-0.594987	-0.795643	-0.593402	-0.91062	-1.06475	-1.59742	-1.46436	1.80185	1.57766	1.88245	1.95687	1.6162	1.56665	1.63019	1.8823	2.16868	2.78526	0.724217	1.15825	0.828451	0.765535	1.32111	1.89773	2.74921	3.56858	5.38707	3.41542	2.01865	2.44355	2.00438	1.43603
	-0.140418	1.22344	-0.237374	-0.222495	2.02473	0.0437771	-0.0543134	-0.140418	1.12103	-1.81753	-0.498722	-0.567675	-0.654114	-0.199521	1.48607	-0.611706	-0.528121	-0.178283	0.549419	-0.0590175	0.0646167	-0.377578	-0.524403	0.452939	1.16816	0.124075	-0.117199	-0.0808087	0.0847485	0.477984	-1.03765	-0.798465	-0.603375	-0.46423	-0.349846	0.724217	1.15825	0.949906	0.366975	-0.77803	-0.693147	-0.544804	-0.40162	-0.323944	-0.251662	-0.113573	-0.281592	-0.273763	0.0331272
	-0.0061623	-1.19554	-0.067134	-0.033322	-1.68884	-0.432726	-0.377664	-0.0061623	0.163193	-0.405958	-0.430654	-0.427683	-0.4626	-0.0950038	-1.40493	-0.509891	-0.616923	-0.18008	-0.461695	-0.586989	-0.206937	-0.614818	0.0517714	-0.304902	-0.710963	-0.242492	-0.38218	-0.116119	0.19714	0.556459	0.601975	-0.798465	-0.603375	-0.46423	-0.349846	0.561687	0.778218	0.160451	-0.363719	-0.700284	-0.593498	-0.544804	-0.40162	-0.323944	-0.251662	-1.70078	-1.16982	0.298931	-0.41218
	0.304811	1.21656	1.04516	1.18601	1.33069	0.491778	0.178744	0.304811	1.12352	-0.496962	-0.531474	-0.512459	-0.467197	1.04759	1.33126	-0.321926	-0.367663	-0.611389	-0.634576	-0.536253	-0.849527	-0.293197	-0.257898	-0.809683	0.376451	0.842081	0.69093	0.503896	0.506844	0.555703	0.705078	0.967528	-0.603375	-0.46423	-0.349846	0.724217	1.03157	1.31427	1.36338	1.24336	0.402992	-0.413043	-0.40162	-0.323944	-0.251662	0.637924	0.486395	0.288687	0.512755
	-0.36766	-0.0731538	1.03169	1.40373	0.274126	-0.267241	-0.934072	-0.36766	0.163366	-1.09872	-0.260888	-0.412531	-0.251156	1.04835	0.0350635	-0.383509	-0.417551	-0.0288554	-0.177635	-0.792872	-0.787723	-0.248554	0.673817	-0.594484	1.01499	-0.567426	-0.185741	0.134424	0.301478	0.400438	-1.03765	-0.798465	-0.603375	-0.46423	-0.349846	-0.250966	-0.741892	-0.689731	-0.629426	-0.544792	-0.693147	-0.544804	-0.40162	-0.323944	-0.251662	-0.60681	-0.915995	-1.4354	-0.90194
	0.33744	0.330347	0.0235706	-1.01413	0.186639	0.880973	-0.934072	0.33744	-0.611812	-0.324527	0.31431	1.32192	0.455778	0.0419471	0.277571	-0.0208097	-0.26312	-0.004735	-0.246835	0.257458	1.84093	0.582472	0.916735	2.41794	0.0323963	0.762247	0.726085	0.673108	0.798007	1.03051	1.41281	1.53347	1.81706	2.19511	2.69799	0.561687	0.778218	0.889179	0.699109	0.465903	0.303343	0.641041	0.861626	1.03582	1.12349	-1.66875	0.719664	-0.777798	0.375954
	-1.36022	-0.869371	-0.270004	-0.7499	-0.202902	-0.917941	-0.934072	-1.36022	-1.5959	1.51538	0.0856436	-0.937628	0.160103	-0.292455	-0.574884	-0.0569331	1.8295	2.21781	2.28708	1.47083	2.80626	2.39557	2.93484	2.38946	2.02234	-0.942833	-0.548308	-0.397135	-1.67719	-1.32394	-1.03765	-0.798465	-0.603375	-0.46423	-0.349846	-2.68893	-1.81864	-1.297	-1.09441	-0.855775	-0.693147	-0.544804	-0.40162	-0.323944	-0.251662	0.188368	0.972912	1.38622	1.2619
	1.65577	1.61934	-1.28513	-1.14299	0.54777	1.08899	-0.934072	1.65577	0.408668	0.192654	-0.499401	0.84979	-0.530565	-1.30933	1.36008	-0.589525	-0.0230132	0.69378	-0.400218	-0.535861	-0.31425	-0.317165	0.0397526	1.18454	-1.34409	0.994975	0.82017	0.702027	0.652948	0.641827	0.862504	1.07272	1.41261	-0.46423	-0.349846	0.480421	0.904894	1.07136	1.23052	1.4766	0.60229	0.37752	-0.221157	-0.323944	-0.251662	-0.99948	-1.10652	0.100435	-0.34133
	1.34267	-0.196092	-0.637548	-0.268868	-0.863374	1.38406	1.93021	1.34267	-0.66839	0.400584	-0.588582	0.480295	-1.10351	-0.546771	-0.673216	-0.688962	-0.64391	-0.0353253	-0.569947	-0.954864	-0.115141	1.14573	-1.27699	-0.26246	-0.662944	0.81121	0.934317	1.00187	0.948697	1.08941	1.17668	1.36544	1.74448	2.33461	2.75005	0.236625	0.398191	0.464088	0.632682	0.621395	0.801588	0.904562	0.861626	0.491915	1.12349	-0.340486	-0.384462	-0.151023	0.939747
	-0.608981	-0.228442	-0.620949	-0.19241	0.287672	-0.756916	-0.377664	-0.608981	-0.143585	0.0819676	-0.198172	-0.693542	0.053462	-0.575163	-0.0681644	-0.0220333	-0.151551	0.136735	-0.540558	0.728729	-0.085498	-0.131966	0.37264	0.811299	0.642456	-1.10372	-0.847856	-0.346917	0.0817636	-1.32394	-1.03765	-0.798465	-0.603375	-0.46423	-0.349846	0.236625	-1.18526	-1.23628	-1.02799	-0.855775	-0.693147	-0.544804	-0.40162	-0.323944	-0.251662	-0.877967	-0.384736	-1.31315	-0.978791
	1.37689	0.229155	-0.0837306	-0.224287	-0.496306	0.320629	2.21345	1.37689	-0.151018	-0.9815	-0.492394	0.362291	-0.352351	-0.0539053	-0.184043	-0.358071	-0.492041	-0.763303	-0.0696389	-0.159918	0.45225	0.673408	0.23699	1.29451	-0.698938	0.895345	0.754787	0.703061	0.578699	0.616232	0.931433	1.12522	1.57283	1.91139	-0.349846	0.561687	0.904894	1.01063	1.36338	1.32111	0.402992	0.37752	-0.0406928	-0.051991	-0.251662	-2.1123	-0.672535	-0.978595	0.062889
	-0.426444	-1.14357	-1.27384	-1.1306	-1.5545	-0.328794	-0.377664	-0.426444	0.0381694	0.851209	-0.315355	-0.719499	0.117325	-1.24763	-1.20528	0.194686	0.138354	-0.0902398	1.39567	0.861721	2.44805	1.43563	1.6625	1.06163	0.739687	-0.556913	-0.581727	-0.113312	0.39773	0.519633	0.609212	-0.798465	-0.603375	-0.46423	-0.349846	0.642952	0.334853	-0.629004	-0.762279	-0.622538	-0.593498	-0.544804	-0.40162	-0.323944	-0.251662	1.07921	1.13604	0.633391	0.429075
	-0.47586	0.185767	-0.500699	0.00667755	0.878973	-0.474089	-0.377664	-0.47586	-0.0236848	-0.0511191	-0.0877379	-0.442178	0.106725	-0.533294	0.375428	-0.196755	-0.346056	-0.326868	-0.667625	-0.617449	-0.681319	-0.556201	-0.107542	-0.248488	-0.917183	-0.337743	-0.237176	-0.226805	0.183153	0.510812	-1.03765	-0.798465	-0.603375	-0.46423	-0.349846	0.236625	0.0181631	0.160451	-0.629426	-0.700284	-0.693147	-0.544804	-0.40162	-0.323944	-0.251662	0.886167	-0.000844	0.319461	-0.0855685
	0.344589	0.243858	-1.00359	-0.780621	0.0735434	0.0345295	0.688122	0.344589	1.17417	0.546889	-0.474997	-0.512084	0.0464349	-0.999126	0.173431	0.197607	-0.359639	0.180482	-0.282503	-0.674774	-0.534582	-1.00626	-1.11635	-0.339431	-0.925441	0.883838	0.650296	0.591869	0.752587	0.710291	0.790873	1.04721	-0.603375	-0.46423	-0.349846	0.724217	1.15825	1.19282	0.831962	1.16562	1.20018	0.37752	-0.40162	-0.323944	-0.251662	-0.837882	0.307418	-0.611417	0.756602
	1.45919	-0.627007	-1.22448	-1.15841	-1.26831	1.1379	-0.0543134	1.45919	-0.982374	1.13288	-0.507654	1.19295	-0.924896	-1.21803	-1.21873	-0.750274	-0.89417	-0.344253	-0.589965	-0.785723	-0.88418	-0.864141	-0.784369	-1.3652	-1.1207	0.994635	0.969405	1.1354	1.0289	0.889295	1.02695	1.25784	1.53283	2.02611	-0.349846	0.480421	0.71488	0.585542	0.765535	1.24336	1.20018	1.16808	1.22255	0.219962	-0.251662	0.473357	0.76313	0.500784	0.915672
	-0.383191	-0.487783	-0.853975	-0.956763	-0.425986	1.10357	-0.0543134	-0.383191	-0.570969	-0.634659	4.78661	0.495327	4.54668	-0.864087	-0.447773	6.02836	4.73448	3.51476	2.96329	1.9017	1.51497	1.54691	1.84577	0.661322	0.196594	-0.504232	-0.320602	-0.156472	0.506402	0.982903	0.943181	1.02454	-0.603375	-0.46423	-0.349846	0.15536	-0.235189	-0.325367	-0.762279	-0.700284	-0.493849	-0.281283	-0.40162	-0.323944	-0.251662	-0.666361	-0.274143	-0.335081	-0.166317
	-1.84759	-1.14725	0.679509	-0.905223	-0.399803	-1.74688	-0.934072	-1.84759	-2.01405	-0.491853	-0.442312	-1.11691	-1.1268	0.717569	-0.741298	-0.615752	2.1493	3.41478	1.99065	3.56833	3.53589	3.02803	2.94839	2.57628	1.90644	-1.34303	-2.52911	-2.24425	-1.67719	-1.32394	-1.03765	-0.798465	-0.603375	-0.46423	-0.349846	-3.25778	-2.00865	-1.41846	-1.09441	-0.855775	-0.693147	-0.544804	-0.40162	-0.323944	-0.251662	-0.798949	-0.280945	0.249736	-0.231529
	0.412195	-0.922152	-1.23942	-1.15856	-1.38674	-0.13082	0.825445	0.412195	0.189476	0.339065	-0.614162	-0.542695	-0.684457	-1.24149	-1.22106	-0.481076	-0.58388	-0.512655	0.0763178	0.539854	-0.357609	0.159044	-0.334245	0.372397	-1.31815	0.546397	0.309421	0.247684	0.409569	0.490746	0.779738	-0.798465	-0.603375	-0.46423	-0.349846	0.724217	1.15825	1.25354	0.898389	0.69914	-0.294551	-0.544804	-0.40162	-0.323944	-0.251662	0.874838	0.291975	-0.0609536	-0.163143
	-0.326571	-0.139482	-0.876179	-0.917739	0.11627	-0.0311989	-0.540632	-0.326571	0.373845	-1.09673	0.0247968	-0.392995	0.470887	-0.920766	-0.0565341	0.330715	0.808289	1.5346	0.659301	0.245017	-0.155114	-0.427055	-0.166537	-0.624774	-1.2018	-0.106482	-0.133656	0.0208011	0.209495	0.393453	-1.03765	-0.798465	-0.603375	-0.46423	-0.349846	-0.169701	0.081501	-0.0217308	-0.164439	-0.544792	-0.693147	-0.544804	-0.40162	-0.323944	-0.251662	0.705887	-1.17716	-1.31548	-1.18295
	1.17018	1.82198	0.543336	1.05862	1.08388	0.104569	0.178744	1.17018	0.629822	-1.16023	-0.665248	-0.130582	-1.22565	0.530391	1.75858	-0.609211	-0.539923	-0.836043	-0.815954	0.0786075	-0.0467354	-0.837532	0.971738	-0.324232	-0.406269	1.11679	0.885623	0.586108	0.542295	0.61649	0.853118	1.06086	-0.603375	-0.46423	-0.349846	0.724217	1.15825	1.61791	1.76194	1.55434	0.701939	0.37752	-0.40162	-0.323944	-0.251662	-2.30925	-0.851591	-0.731956	-0.323223
	-1.29067	-0.503099	-0.696924	-0.313206	0.923788	-0.907926	-0.540632	-1.29067	0.00196468	0.865912	-0.310884	-1.02403	-0.0863043	-0.679052	-0.166758	-0.143513	-0.324959	0.13045	1.10069	1.03606	0.810446	0.0704646	0.646311	0.508874	-0.702465	-1.24135	-0.959104	-0.348929	-1.67719	-1.32394	-1.03765	-0.798465	-0.603375	-0.46423	-0.349846	-0.413497	-1.43861	-1.35773	-1.09441	-0.855775	-0.693147	-0.544804	-0.40162	-0.323944	-0.251662	-0.0165963	1.3023	0.554964	1.69841
	-0.328912	0.161119	1.80735	2.00523	0.624491	-0.188637	-0.934072	-0.328912	1.10438	0.732408	0.600687	-0.178524	0.9567	1.86651	0.297998	1.13165	-0.858315	-0.325341	-0.871694	-0.575731	-0.362567	-0.737479	-1.04552	-1.27073	-0.829606	0.292161	0.356637	0.221448	0.356489	0.469178	0.661607	-0.798465	-0.603375	-0.46423	-0.349846	-0.0884358	0.144839	0.524815	0.300548	0.0771741	-0.3942	-0.544804	-0.40162	-0.323944	-0.251662	0.854696	-0.724683	-0.377215	1.4904
	-1.31993	-0.911459	-0.705181	-1.14224	-0.425474	-0.893026	-0.934072	-1.31993	-2.09238	1.13	0.59305	-0.858566	0.875094	-0.709855	-0.637692	0.475442	-0.0573146	0.928434	0.756531	0.459629	0.356247	1.9562	1.36946	2.57418	1.67071	-1.13132	-0.870001	-0.510292	-1.67719	-1.32394	-1.03765	-0.798465	-0.603375	-0.46423	-0.349846	-2.2826	-1.69196	-1.35773	-1.09441	-0.855775	-0.693147	-0.544804	-0.40162	-0.323944	-0.251662	0.974752	1.43062	2.22218	0.854258
	0.518965	0.106987	0.72334	0.386063	-0.209052	0.283706	0.310094	0.518965	-0.141723	1.15227	-0.60053	-0.196866	-1.08812	0.751618	-0.0451067	-0.772461	-0.65727	-0.592812	-0.809469	-0.651198	-0.627977	0.801335	-1.32655	0.294979	1.36285	0.0338533	0.213683	0.372372	0.512969	0.758923	0.856538	1.01783	-0.603375	-0.46423	-0.349846	0.236625	0.144839	0.0997237	0.0348415	-0.0783174	0.00439628	-0.0177618	-0.40162	-0.323944	-0.251662	0.386587	0.410493	0.775765	2.15024
	-0.325242	-0.645089	-1.22438	-0.951645	-0.734174	-0.426073	-0.540632	-0.325242	0.234286	-0.538786	-0.312135	-0.550763	-0.128456	-1.32513	-0.651993	-0.264324	-0.668571	-0.229	-0.388401	-0.136303	-0.666816	-0.155329	-0.66539	-0.743582	-0.2342	-0.275957	-0.375816	-0.185427	0.0498634	-1.32394	-1.03765	-0.798465	-0.603375	-0.46423	-0.349846	0.561687	0.651542	0.160451	-0.430146	-0.855775	-0.693147	-0.544804	-0.40162	-0.323944	-0.251662	-0.417759	-0.139895	-0.796426	-0.685918
	1.42909	0.0647557	0.634326	0.758724	-0.659443	0.911317	1.03313	1.42909	0.720413	-0.691202	-0.450755	1.17629	-0.635592	0.719697	-0.394718	-0.680851	-0.639039	-0.367355	-0.501438	-0.307168	-0.219097	-0.598669	-0.51207	-0.387557	-0.625958	2.02287	1.80092	1.34477	1.1317	0.989065	1.06054	1.30114	1.73831	2.12513	2.73851	0.724217	1.15825	1.61791	1.89479	2.48729	2.79457	2.48569	1.58348	1.57973	1.12349	-1.60747	-0.270118	-0.359425	-0.800551
	-0.61562	0.227947	-1.28026	-1.18134	1.20127	-0.668396	0.484496	-0.61562	1.31765	0.358742	-0.508278	-0.830445	-0.56222	-1.25411	0.471122	-0.505081	-0.819159	-0.651368	0.0946085	-0.553042	0.269697	-0.704681	-1.01573	-0.952304	-1.15997	-0.250156	-0.212146	-0.151193	0.04288	-1.32394	-1.03765	-0.798465	-0.603375	-0.46423	-0.349846	0.642952	0.461529	0.40336	-0.0315853	-0.855775	-0.693147	-0.544804	-0.40162	-0.323944	-0.251662	1.00422	0.404502	0.409692	-0.872238
	0.0749573	-0.687966	-1.2629	-1.16094	-0.991166	-0.0535109	-0.540632	0.0749573	-1.11756	-1.49994	1.43367	1.60156	1.57532	-1.31047	-0.834329	1.10393	0.754998	-0.317958	-0.0828272	-0.7533	-0.481162	-0.826442	-1.31169	-1.27983	-1.2443	-0.450677	-0.502023	-0.306903	-0.0462625	-1.32394	-1.03765	-0.798465	-0.603375	-0.46423	-0.349846	0.236625	0.271515	-0.143185	-0.695852	-0.855775	-0.693147	-0.544804	-0.40162	-0.323944	-0.251662	-1.18551	-0.852638	-1.42078	-0.758967
	1.41675	1.74714	0.42606	0.735712	0.818371	0.520954	1.7052	1.41675	1.01839	-1.73436	-0.655557	-0.0434644	-0.979358	0.467052	1.58926	-0.581875	-0.805195	-0.653991	-0.586209	-0.152369	-0.860477	1.06152	-1.0883	-1.08349	-1.38363	2.09115	1.8699	1.40194	1.08141	1.01528	1.11035	1.26512	1.54601	2.01446	-0.349846	0.724217	1.15825	1.61791	2.09407	2.40955	2.59527	3.01273	2.66626	0.491915	-0.251662	-0.941812	-1.09172	-0.236606	-1.24858
	2.82914	1.06499	-0.233958	0.236529	-0.363262	2.82862	1.84797	2.82914	-0.352759	-0.450491	0.341967	5.84558	0.782647	-0.18346	0.321053	0.578905	-0.250371	1.4276	0.292719	-0.368767	0.142294	0.298299	1.81514	1.21952	-0.0476038	1.83014	1.74153	1.3905	1.08361	1.01011	1.17359	1.4775	1.90842	2.27368	2.75963	0.724217	1.03157	1.375	1.82836	2.17631	2.09703	1.82688	1.58348	2.12363	2.95703	-1.20696	-1.07769	-1.90408	-0.715343
	1.64861	2.51878	1.16083	1.72899	1.29296	1.33935	1.07209	1.64861	1.33914	0.914966	-0.330081	1.09544	-0.0424187	1.05735	2.42095	-0.0869033	-0.355484	-0.777258	-0.635591	-0.706212	-0.815922	-0.850049	-0.695307	-0.480813	-0.510075	2.50475	2.43938	1.93377	1.62563	1.47813	1.44225	1.53689	1.75903	2.16698	2.66432	0.724217	1.03157	1.43572	1.69551	2.09856	2.79457	3.67153	4.83183	4.57121	4.79057	0.677324	-0.201516	-0.282554	0.00203547
	0.131564	0.712739	-0.62391	-0.302746	0.883916	0.528685	1.18467	0.131564	0.680809	0.300255	-0.212338	-0.298132	0.420393	-0.615851	0.795428	0.165201	1.08349	0.56946	0.972618	3.06564	0.321357	0.948371	1.93524	1.75952	-1.02314	0.173388	-0.0424515	-0.0799778	0.379003	0.726107	0.768854	1.01693	-0.603375	-0.46423	-0.349846	0.724217	1.09491	1.13209	-0.098012	-0.311555	-0.0952527	-0.281283	-0.40162	-0.323944	-0.251662	-0.453765	-0.814318	2.21954	0.480199
	0.566032	0.00090519	-0.0352021	-0.167695	-0.3583	0.022921	-0.147192	0.566032	-0.00962	-1.39415	0.0166148	0.72293	0.290589	0.0093824	-0.185458	0.0603124	-0.355048	-0.454348	-0.784027	-0.426712	-0.830724	-0.488772	-0.362541	0.32845	-0.570421	0.331621	0.0924589	0.108524	0.25696	0.614395	0.847439	1.01392	-0.603375	-0.46423	-0.349846	0.0740949	0.651542	0.706997	0.499829	-0.233809	-0.3942	-0.281283	-0.40162	-0.323944	-0.251662	-0.49868	-0.970318	-0.669136	-0.249549
	-0.865079	-0.0967396	1.75594	1.72659	1.00289	-0.115153	-0.540632	-0.865079	0.829831	-0.264405	1.44787	-0.339353	1.69903	1.73498	0.17122	1.49868	0.743764	-0.838975	0.85349	0.104543	0.2121	-0.57558	-0.0099473	-0.164311	1.09375	-0.675442	-0.686226	-0.33199	0.130555	-1.32394	-1.03765	-0.798465	-0.603375	-0.46423	-0.349846	0.15536	-0.0451748	-0.689731	-1.02799	-0.855775	-0.693147	-0.544804	-0.40162	-0.323944	-0.251662	1.47479	0.127435	0.495963	0.697401
	0.802825	0.493721	-1.26473	-1.09919	0.0427548	-0.232345	1.36006	0.802825	0.353242	0.0782492	-0.525344	0.0530567	-0.68572	-1.21595	0.316479	-0.592	-0.749609	-0.687649	-0.503962	-0.239129	-0.0390513	-0.629294	-1.06979	-0.832173	-1.34388	0.410456	0.172096	0.162571	0.441493	0.47885	0.745753	1.04702	-0.603375	-0.46423	-0.349846	0.724217	1.15825	1.13209	0.499829	0.543649	-0.294551	-0.413043	-0.40162	-0.323944	-0.251662	-0.8428	-0.404165	-0.805284	-0.398713
	-1.9254	-1.13785	-1.07296	-0.944899	0.0822559	-1.63445	-0.934072	-1.9254	-1.99495	0.522898	0.0318755	-1.11169	-0.361601	-1.1203	-0.704596	-0.39911	1.61183	2.79098	3.3526	3.61671	3.38258	3.06787	2.87979	2.38079	2.05555	-1.34552	-2.52911	-2.24425	-1.67719	-1.32394	-1.03765	-0.798465	-0.603375	-0.46423	-0.349846	-3.17652	-2.00865	-1.41846	-1.09441	-0.855775	-0.693147	-0.544804	-0.40162	-0.323944	-0.251662	1.61189	0.898873	-0.0012901	-0.116236
	-0.158645	-0.92199	-0.95388	-0.80398	-1.2532	-1.20041	-0.377664	-0.158645	-1.78542	-1.32561	-0.585904	-0.61904	-0.998354	-0.927901	-1.03276	-0.69345	-0.751529	-0.475712	-0.74363	-0.592188	-0.198298	0.994197	0.79874	0.625908	0.635698	-1.2708	-0.943075	-0.520016	-1.67719	-1.32394	-1.03765	-0.798465	-0.603375	-0.46423	-0.349846	-1.14488	-1.69196	-1.35773	-1.09441	-0.855775	-0.693147	-0.544804	-0.40162	-0.323944	-0.251662	-1.71883	-1.30893	0.45253	-0.864146
	1.22415	0.331987	-0.65061	-0.665312	-0.340399	0.429211	1.45913	1.22415	0.371804	-0.622264	-0.0630392	0.826087	0.589972	-0.681558	-0.0126948	0.681033	-0.479329	-0.606835	0.404978	-0.553211	0.203003	0.40962	-0.37578	0.173166	0.219363	0.393046	0.307135	0.208842	0.447334	0.598696	0.769443	-0.798465	-0.603375	-0.46423	-0.349846	0.642952	0.841556	1.07136	0.566255	0.388157	0.00439628	-0.544804	-0.40162	-0.323944	-0.251662	-2.34898	0.469113	-1.08713	1.12712
	0.654311	-0.728062	1.24344	1.52071	-1.21228	0.980701	-0.934072	0.654311	0.246194	-0.934407	0.706898	1.72917	1.04058	1.08696	-1.07243	0.834146	1.0295	0.433148	0.0343239	-0.603413	0.77425	1.70425	1.57416	-0.132753	-0.598856	0.687162	0.493926	0.499919	0.646566	0.782083	0.88853	1.11624	1.44004	-0.46423	-0.349846	0.724217	1.09491	1.07136	0.831962	0.621395	0.701939	0.50928	-0.0406928	-0.323944	-0.251662	-0.456785	-1.8786	-1.17624	-0.628157
	-0.454605	-0.946338	-1.28617	-1.17977	-1.19408	-0.558531	-0.540632	-0.454605	-1.51325	-0.967274	0.0910362	-0.335292	0.458531	-1.34061	-0.963886	0.0586703	-0.52431	-0.765632	-0.820358	-0.0452651	-0.925632	1.99819	0.643213	-0.0556473	-0.0605869	-1.05735	-0.82367	-0.425865	-1.67719	-1.32394	-1.03765	-0.798465	-0.603375	-0.46423	-0.349846	-0.413497	-1.18526	-1.23628	-1.09441	-0.855775	-0.693147	-0.544804	-0.40162	-0.323944	-0.251662	-1.01508	-1.36759	-0.258409	0.304271
	-2.03129	-1.13367	1.57487	0.670441	1.21909	-1.67342	-0.934072	-2.03129	-1.76835	0.975629	0.992719	-1.11204	0.580535	1.50982	-0.664785	0.124637	2.81495	3.57986	3.28723	3.52075	3.29877	3.02636	3.03412	2.71269	2.28438	-1.35121	-2.52911	-2.24425	-1.67719	-1.32394	-1.03765	-0.798465	-0.603375	-0.46423	-0.349846	-3.17652	-2.00865	-1.41846	-1.09441	-0.855775	-0.693147	-0.544804	-0.40162	-0.323944	-0.251662	1.80902	1.47356	1.28568	1.0221
	-1.05557	-0.644708	0.891356	1.01334	-0.0241563	-0.603768	-0.0543134	-1.05557	0.325648	0.579594	-0.182524	-0.835305	-0.0887381	0.923027	-0.410882	-0.372605	0.0745609	0.317086	1.42111	2.43744	-0.309236	0.283677	1.03651	1.45867	0.819992	-1.02191	-0.705359	-0.532354	-1.67719	-1.32394	-1.03765	-0.798465	-0.603375	-0.46423	-0.349846	-0.494762	-1.31193	-1.11482	-1.09441	-0.855775	-0.693147	-0.544804	-0.40162	-0.323944	-0.251662	0.680619	0.976558	-0.0905442	0.413774
	-0.0793452	-0.652479	-0.952657	-0.932754	-0.875253	-0.0719961	0.246248	-0.0793452	0.304259	0.0567706	-0.564121	-0.428726	-1.11434	-0.998768	-0.741719	-0.772971	-0.796316	-0.683712	-0.391525	-0.903729	0.0318006	-0.743695	-0.173036	0.774272	0.254812	0.496765	0.259283	0.138985	0.450691	0.674929	0.76287	0.976063	-0.603375	-0.46423	-0.349846	0.724217	1.15825	1.375	0.566255	0.15492	0.303343	-0.413043	-0.40162	-0.323944	-0.251662	0.129184	-0.567332	-1.21999	0.0203807
	0.143302	0.703934	-1.04926	-0.977081	0.858409	-0.139109	0.178744	0.143302	0.696415	-1.30118	-0.133004	0.194778	-0.0295358	-0.997259	0.781198	-0.282259	-0.193346	-0.213543	-0.337678	0.298764	0.0829715	-0.735129	0.0833906	-0.214108	-1.34223	0.296554	0.0570356	0.0313833	0.324401	0.431744	0.8108	-0.798465	-0.603375	-0.46423	-0.349846	0.724217	1.15825	1.13209	0.366975	0.0771741	-0.593498	-0.544804	-0.40162	-0.323944	-0.251662	-0.464637	-1.16936	-1.00492	-0.663838
	-1.82715	-1.13298	0.77028	-0.711233	-0.360912	-1.57709	-0.934072	-1.82715	-2.26823	0.340883	1.21573	-1.07581	1.06308	0.691291	-0.731247	0.949347	1.584	3.92566	4.05983	3.18585	3.32229	3.01098	3.02839	2.57407	2.19553	-1.37031	-2.52911	-2.24425	-1.67719	-1.32394	-1.03765	-0.798465	-0.603375	-0.46423	-0.349846	-3.17652	-2.00865	-1.41846	-1.09441	-0.855775	-0.693147	-0.544804	-0.40162	-0.323944	-0.251662	0.61861	1.90133	2.39346	0.402107
	-0.0372517	0.305233	-1.01054	-1.17334	0.502155	0.0337573	0.484496	-0.0372517	1.00782	0.891447	-0.385539	-0.344189	-0.339251	-1.006	0.371486	-0.494995	-0.496673	-0.318784	-0.850384	-0.692896	-0.52542	-0.94975	-0.97721	0.0178729	-0.301239	0.63477	0.540099	0.552516	0.644166	0.615355	0.792384	1.03731	-0.603375	-0.46423	-0.349846	0.317891	0.651542	0.706997	0.632682	0.932378	0.502641	-0.0177618	-0.40162	-0.323944	-0.251662	1.07555	-1.18303	-0.727296	1.09699
	-1.95433	-1.18805	1.15206	-0.112073	-0.301156	-1.82915	-0.934072	-1.95433	-2.02001	0.911132	-0.368755	-1.11913	-1.00759	1.15013	-0.754146	-0.816278	1.68251	2.94019	3.74392	3.33842	3.04057	2.86409	2.73661	2.51837	2.18066	-1.44167	-2.52911	-2.24425	-1.67719	-1.32394	-1.03765	-0.798465	-0.603375	-0.46423	-0.349846	-3.25778	-2.00865	-1.41846	-1.09441	-0.855775	-0.693147	-0.544804	-0.40162	-0.323944	-0.251662	2.34774	1.82917	1.39219	0.406599
	-0.746213	-0.439332	1.58866	1.7691	0.0328884	-0.13082	-0.147192	-0.746213	0.443973	-0.179975	-0.10123	-0.668162	0.119938	1.66698	-0.271127	-0.0513331	-0.0875549	1.20125	1.03529	0.531467	-0.516579	-0.76619	-1.26021	-0.0637423	-1.3933	-0.379474	-0.390492	-0.240161	0.0128305	-1.32394	-1.03765	-0.798465	-0.603375	-0.46423	-0.349846	-0.494762	-0.235189	-0.325367	-0.762279	-0.855775	-0.693147	-0.544804	-0.40162	-0.323944	-0.251662	0.9028	1.07184	-0.0796762	-1.04535
	-2.03286	-1.15837	1.21692	-0.736608	0.833736	-1.74688	-0.934072	-2.03286	-1.82526	1.06194	1.02843	-1.11267	0.558546	1.15175	-0.693338	0.202857	2.16547	3.21176	2.79864	3.27953	3.37647	2.94486	3.03105	2.60983	2.20288	-1.39517	-2.52911	-2.24425	-1.67719	-1.32394	-1.03765	-0.798465	-0.603375	-0.46423	-0.349846	-3.17652	-2.00865	-1.41846	-1.09441	-0.855775	-0.693147	-0.544804	-0.40162	-0.323944	-0.251662	1.87535	1.9187	1.80944	1.58346
	-0.0040164	-1.19814	-0.992668	-0.14469	-1.69274	0.612439	-0.540632	-0.0040164	-0.875683	-0.114688	1.19942	0.897434	1.54995	-1.01238	-1.4087	1.24283	1.13371	0.60154	-0.178598	-0.603511	-0.214329	-0.346407	-0.798681	0.758478	0.492162	-0.26658	-0.0134105	0.120317	0.363805	0.449654	0.602655	-0.798465	-0.603375	-0.46423	-0.349846	-0.0884358	-0.298526	-0.203913	-0.297292	-0.233809	-0.593498	-0.544804	-0.40162	-0.323944	-0.251662	0.655388	-0.475881	0.193546	0.305948
	-1.47968	-1.06174	-1.28233	-0.927037	-0.759271	-0.922061	-0.934072	-1.47968	-1.89291	1.77272	1.24552	-0.686218	1.00767	-1.28048	-0.7619	0.443668	0.472825	-0.0487579	1.40159	0.644585	1.35987	-0.201771	-0.543919	0.510729	2.19391	-1.09581	-0.832468	-0.648296	-1.67719	-1.32394	-1.03765	-0.798465	-0.603375	-0.46423	-0.349846	-2.5264	-1.81864	-1.35773	-1.09441	-0.855775	-0.693147	-0.544804	-0.40162	-0.323944	-0.251662	1.51115	2.09291	1.91859	2.48048
	0.479923	0.0283392	0.832901	0.062889	-0.277843	1.23741	-0.540632	0.479923	0.0788637	0.120265	-0.0782375	0.612498	0.139986	0.811929	-0.124797	-0.113828	1.4256	0.668073	0.470094	0.419958	-0.817388	-1.09586	-1.01382	-1.04181	-0.757258	0.506891	0.669099	0.713091	0.597023	0.631747	0.800973	1.03755	-0.603375	-0.46423	-0.349846	0.561687	0.461529	0.524815	0.831962	0.932378	0.502641	-0.0177618	-0.40162	-0.323944	-0.251662	0.193307	-0.573042	-0.612181	-0.230764
	0.876998	1.16906	1.1227	1.67873	0.69155	0.531258	0.688122	0.876998	0.857414	0.903807	-0.419906	0.633539	-0.601938	1.10165	1.08681	-0.632455	-0.749	-0.727653	-0.930637	-0.622908	-0.925827	-0.979706	-0.988251	-1.5325	-0.109535	0.863556	0.991131	0.977196	0.810033	0.804688	0.852132	1.07483	1.52529	-0.46423	-0.349846	0.642952	0.651542	0.706997	1.03124	1.24336	1.49913	0.772801	-0.221157	-0.323944	-0.251662	-0.0445812	0.490991	0.328953	1.14242
	-1.77205	-1.1279	-1.2269	-1.00541	-0.508709	-1.2492	-0.934072	-1.77205	-2.74273	0.529405	2.30462	-1.00736	1.63814	-1.24753	-0.743428	1.62046	2.69667	3.79452	2.65619	2.62732	2.19794	2.07312	1.92353	2.13881	1.23984	-1.31214	-2.52911	-2.24425	-1.67719	-1.32394	-1.03765	-0.798465	-0.603375	-0.46423	-0.349846	-3.09525	-2.00865	-1.41846	-1.09441	-0.855775	-0.693147	-0.544804	-0.40162	-0.323944	-0.251662	1.41936	1.15335	0.922058	0.432146
	0.955898	-0.0162868	0.298361	-0.440674	-0.56074	1.6087	-0.147192	0.955898	-0.0463309	-0.880933	0.954124	2.42899	1.43002	0.19434	-0.334162	1.20479	0.930207	0.0600311	-0.384781	-0.251726	-1.07439	-0.83535	-0.587716	0.765656	-0.870774	1.42512	1.19708	1.12152	1.12802	1.09912	1.23446	1.38862	1.73704	2.32575	2.74023	0.642952	1.09491	1.13209	1.09767	1.32111	1.39948	1.69512	1.58348	1.03582	2.04026	-0.430122	-0.797294	-1.24735	-0.344922
	1.70324	0.149365	0.164689	-0.574779	-0.675167	0.812983	-0.540632	1.70324	-0.430546	-1.46765	-0.5044	1.07633	-0.703304	0.123716	-0.385485	-0.603651	-0.647671	-0.758222	-0.727145	-0.748678	-0.294324	-0.208847	-0.76423	-0.0480324	0.925518	0.860512	0.991802	0.847594	0.881481	0.928521	1.10645	1.30131	1.49265	1.94006	-0.349846	0.480421	0.524866	0.767724	0.765535	0.854632	0.801588	0.904562	1.40302	0.219962	-0.251662	-0.404362	-0.868305	0.0577919	-2.82496
	0.617352	0.137338	-0.451341	0.0886396	-0.232458	0.933472	-0.0543134	0.617352	-0.157855	-1.87161	-0.0977681	0.514489	0.316632	-0.49348	-0.0418092	-0.0165047	1.36873	1.08703	0.0206346	1.21943	-0.710109	0.16868	0.180119	-0.206509	-1.24142	0.30676	0.35659	0.358665	0.461427	0.533203	0.710099	-0.798465	-0.603375	-0.46423	-0.349846	0.561687	0.588204	0.646269	0.566255	0.465903	0.00439628	-0.544804	-0.40162	-0.323944	-0.251662	-0.393335	-1.02454	-0.610779	-0.910682
	-0.890428	-0.661807	0.10857	0.088353	-0.293376	-0.696671	0.178744	-0.890428	0.157324	-2.7288	1.41338	-0.466316	1.9553	0.0862972	-0.485423	1.65373	1.06013	0.197138	-0.440499	-0.261516	-1.16899	-0.548144	-1.19969	-1.03987	1.0727	-0.645692	-0.638782	-0.498572	-1.67719	-1.32394	-1.03765	-0.798465	-0.603375	-0.46423	-0.349846	0.399156	0.144839	-0.203913	-1.09441	-0.855775	-0.693147	-0.544804	-0.40162	-0.323944	-0.251662	-0.706299	-0.283691	-1.20531	-0.60458
	1.33312	2.06359	-0.864102	-0.662009	1.16526	1.93123	0.178744	1.33312	0.854407	-1.0566	-0.530599	0.766884	-0.873248	-0.850714	1.98923	-0.734285	-0.59621	0.294981	-0.332718	0.742996	-0.602747	-0.376885	0.331834	-0.742821	-0.505871	1.70537	1.48019	1.11497	0.909798	0.831881	1.01839	1.18366	1.53437	1.91634	-0.349846	0.724217	1.15825	1.55718	1.89479	2.3318	1.89773	1.95865	0.861626	0.491915	-0.251662	-0.709142	-0.490463	-0.204557	-2.73238
	1.34325	0.800364	1.6562	1.83512	0.027302	0.534471	2.62868	1.34325	0.772585	-0.358195	-0.663505	0.011374	-1.19301	1.65107	0.499265	-0.681165	-0.551581	-0.569728	-0.709537	-0.667755	-0.854905	-0.481665	0.241814	0.270895	2.1374	1.42499	1.19695	1.16926	0.944097	0.834723	0.953156	1.17107	1.56493	1.98478	-0.349846	0.724217	1.15825	1.13209	1.49623	2.02082	1.89773	1.56336	0.681162	0.219962	-0.251662	-0.573013	-1.07468	-1.19052	0.00154435
	-0.730886	-0.939175	-0.90181	-0.937563	-1.05392	-0.893026	-0.0543134	-0.730886	-0.0146506	-0.131746	0.22402	-0.666177	0.9838	-0.914486	-0.864414	0.83421	0.0428482	0.137665	-0.0076201	-0.767896	-0.684859	0.505699	-0.716156	-0.0307502	-1.38215	-0.796774	-0.726925	-0.376184	0.09216	-1.32394	-1.03765	-0.798465	-0.603375	-0.46423	-0.349846	0.399156	-0.235189	-0.93264	-0.961559	-0.855775	-0.693147	-0.544804	-0.40162	-0.323944	-0.251662	-1.17438	0.351195	-0.777367	-0.179053
	1.06915	-0.827847	0.826625	1.2977	-1.39165	1.41589	-0.0543134	1.06915	-1.65949	0.126948	0.082782	1.1818	0.659099	0.802117	-1.32656	0.464532	0.737148	0.459614	1.19256	-0.149104	-0.0381851	0.37475	-0.424345	-1.04783	-0.775182	-0.585624	-0.333454	-0.23018	0.0759515	0.510419	-1.03765	-0.798465	-0.603375	-0.46423	-0.349846	-0.0071705	-0.361864	-0.26464	-0.695852	-0.77803	-0.693147	-0.544804	-0.40162	-0.323944	-0.251662	-0.879153	-1.01896	-0.650607	1.36818
	0.211598	-1.19401	-1.02491	-1.09047	-1.70295	-0.681389	-0.0543134	0.211598	-2.4797	-1.25714	-0.490224	-0.274983	-0.646512	-1.05051	-1.47489	-0.580175	-0.909255	0.00827267	-0.626247	0.806852	-0.382462	1.47546	0.782993	1.79479	1.17557	-1.06789	-0.62621	-0.374513	0.0338316	-1.32394	-1.03765	-0.798465	-0.603375	-0.46423	-0.349846	-0.250966	-1.31193	-1.05409	-1.02799	-0.855775	-0.693147	-0.544804	-0.40162	-0.323944	-0.251662	-1.985	-0.675981	-1.24092	0.0636462
	-0.232927	1.04825	0.970285	0.483804	1.92502	0.874064	0.310094	-0.232927	0.858307	0.140925	0.207006	-0.0295224	0.599176	0.917957	1.31039	0.205971	0.277145	-0.0938199	1.39494	0.0589029	1.34987	0.0716504	-0.0289514	0.00118567	-0.389572	0.169415	0.212043	0.232564	0.362624	0.612654	0.756782	0.960205	-0.603375	-0.46423	-0.349846	0.642952	0.651542	0.646269	0.499829	-0.0783174	-0.194902	-0.413043	-0.40162	-0.323944	-0.251662	0.582023	0.0700904	-0.141835	-1.63307
	-0.112906	0.622957	-1.23285	-1.034	1.06701	-0.0343736	-0.540632	-0.112906	0.788896	-0.631021	0.392671	0.101916	0.907353	-1.26223	0.770329	0.617951	0.0168797	-0.722858	-0.535917	-0.842428	-0.800697	-0.543206	-0.30087	-1.42465	-0.673778	-0.0128081	0.183853	0.277824	0.307391	0.395722	0.636294	-0.798465	-0.603375	-0.46423	-0.349846	0.317891	0.144839	0.160451	0.300548	0.15492	-0.593498	-0.544804	-0.40162	-0.323944	-0.251662	-0.18099	-0.670319	-1.02599	-0.239269
	0.152499	-0.0368693	-1.28623	-0.883517	-0.146159	-0.2194	-0.147192	0.152499	0.208245	0.754684	-0.567835	-0.454234	-0.914837	-1.29221	-0.093642	-0.656012	-0.842292	-0.62854	-0.663031	-0.980903	-1.00429	-0.779743	-0.641516	-0.524053	-0.0769527	0.208562	0.296857	0.310381	0.50585	0.629112	0.758268	0.987379	-0.603375	-0.46423	-0.349846	0.236625	0.271515	0.342633	0.167695	0.0771741	0.104045	-0.413043	-0.40162	-0.323944	-0.251662	-0.0273	0.423496	-0.485528	-0.827956
	0.195966	-1.04046	-0.932178	-0.679252	-1.49955	-0.641628	-0.0543134	0.195966	-2.7906	-0.530747	0.756379	0.384555	1.60155	-0.870171	-1.28904	1.57892	0.20626	-0.63717	-0.779442	-0.460909	1.15458	1.82489	-0.46141	0.327944	-1.17963	-1.21635	-0.772793	-0.0636312	-0.0605796	-1.32394	-1.03765	-0.798465	-0.603375	-0.46423	-0.349846	-1.14488	-1.62862	-1.35773	-1.02799	-0.855775	-0.693147	-0.544804	-0.40162	-0.323944	-0.251662	-0.387044	-0.047098	0.410779	-0.569592
	-0.941156	-0.44197	-1.24906	-1.17597	0.315204	-0.620497	-0.377664	-0.941156	0.855066	-0.256971	-0.440805	-0.917898	-0.385553	-1.26697	-0.209993	-0.350144	0.0697488	-0.336663	-0.431524	0.176648	-1.02428	0.6044	1.33111	0.711107	0.0743078	-0.557467	-0.551942	-0.0591783	0.151863	-1.32394	-1.03765	-0.798465	-0.603375	-0.46423	-0.349846	0.480421	0.208177	-0.568276	-0.562999	-0.855775	-0.693147	-0.544804	-0.40162	-0.323944	-0.251662	1.41918	1.51271	0.386347	0.13063
	0.854748	-1.01411	-1.13209	-1.16928	-1.55133	-0.268121	-0.0543134	0.854748	-1.74243	-1.59127	-0.600928	-0.259634	-0.688211	-1.1133	-1.47511	-0.551246	-0.873572	-0.307255	0.35123	-0.392416	-1.07698	-0.515492	0.428844	-0.554478	-1.17656	-0.601913	-0.5789	-0.236746	0.17946	0.288126	-1.03765	-0.798465	-0.603375	-0.46423	-0.349846	0.236625	-0.0451748	-0.750458	-0.895133	-0.77803	-0.693147	-0.544804	-0.40162	-0.323944	-0.251662	-1.3866	-0.331486	0.246236	0.211496
	0.599009	-0.163309	1.27301	1.61289	-0.561447	1.57887	-0.0543134	0.599009	-0.774696	-0.146064	-0.27576	0.825656	-0.423826	1.25135	-0.389579	-0.511254	-0.354036	0.0555944	-0.732101	-0.906883	-0.640141	-1.05124	-1.10544	0.59737	-0.70674	0.646439	0.942987	0.936123	0.80554	0.815203	0.92105	1.20306	1.56405	-0.46423	-0.349846	0.236625	0.208177	0.342633	0.632682	0.776886	0.901237	0.50928	0.139771	-0.323944	-0.251662	1.47029	0.295493	-1.0604	-1.66416
	1.40057	1.33148	0.255319	-0.120755	0.464635	1.36754	-0.540632	1.40057	1.22685	0.338192	-0.597356	0.616424	-1.1405	0.129691	1.10542	-0.783245	-0.728479	-0.174096	-0.448819	1.89069	-0.418459	1.46607	-0.576455	0.436145	1.09005	1.61896	1.3929	1.07886	0.984988	1.03142	1.20807	1.57922	1.88797	2.19931	2.85229	0.724217	1.15825	1.49645	1.62908	1.63209	1.49913	1.16808	1.40302	2.12363	1.58188	0.496181	-0.61468	-0.47859	0.358334
	0.392272	2.04709	1.70369	2.05105	2.23605	0.0128159	1.07209	0.392272	1.14013	1.06555	-0.672687	-0.706777	-0.723164	1.75634	2.27984	-0.273608	-0.35678	-0.506435	-0.802535	-0.215992	-0.169549	-0.498846	-0.566964	-0.816626	-0.807226	0.813607	0.57935	0.401717	0.446712	0.703858	0.767888	0.997884	-0.603375	-0.46423	-0.349846	0.724217	1.15825	1.43572	1.36338	0.543649	0.701939	-0.281283	-0.40162	-0.323944	-0.251662	-0.0025407	0.274532	-0.234223	-0.404877
	0.823142	-0.497126	-1.14371	-1.17156	-1.00698	-0.111867	-0.395707	0.823142	-1.80874	-0.44908	0.186829	1.30861	0.490667	-1.07198	-0.856287	0.374104	-0.712135	-0.637218	-0.322838	-0.752094	-0.829613	-0.551978	0.787469	0.45347	2.23809	-0.688761	-0.41584	-0.215946	0.205395	0.349188	-1.03765	-0.798465	-0.603375	-0.46423	-0.349846	-0.0884358	-0.615216	-0.629004	-0.762279	-0.77803	-0.693147	-0.544804	-0.40162	-0.323944	-0.251662	-0.422508	-0.517285	-1.08021	-1.34529
	0.572783	1.42124	0.813729	0.753102	1.25756	0.0221452	1.03313	0.572783	1.07876	-0.641895	-0.449834	-0.292066	0.0102757	0.724786	1.48383	0.0785508	-0.308632	-0.400415	-0.230568	0.101004	-0.475434	-0.849161	0.390123	-0.97184	-0.637061	1.09708	0.973477	0.840539	0.727866	0.684525	0.841157	1.08566	1.41957	-0.46423	-0.349846	0.642952	0.968232	1.13209	1.36338	1.70984	1.20018	0.641041	-0.0406928	-0.323944	-0.251662	-0.502382	-0.887278	-0.366464	-0.636779
	-1.01981	-0.32493	1.12605	-0.201415	0.767625	0.969516	-0.934072	-1.01981	0.392343	0.816902	3.09329	0.271367	2.12672	1.03202	-0.0463362	2.26206	2.50455	0.0747598	0.191226	-0.289528	1.17424	-0.877146	1.58333	0.781504	-1.05238	0.102408	0.00220623	0.185164	0.628403	0.541406	0.714661	-0.798465	-0.603375	-0.46423	-0.349846	-1.38868	-0.615216	-0.507549	-0.629426	-0.311555	-0.493849	-0.544804	-0.40162	-0.323944	-0.251662	0.64102	0.885267	2.16011	0.963746
	1.40285	0.441057	0.434167	0.162206	-0.319802	1.37356	-0.540632	1.40285	0.315765	-0.936105	-0.325804	1.88372	-0.555171	0.386104	0.0567775	-0.542288	-0.821449	-0.825483	-0.460508	-0.460481	0.254545	0.361241	-0.800647	0.315235	-0.202093	0.86529	0.936118	1.12015	1.03298	1.08262	1.11978	1.39581	1.83541	2.19051	2.69606	0.561687	0.651542	0.524815	0.699109	0.776886	1.10054	0.904562	0.681162	1.03582	1.12349	-0.314057	0.235538	0.0113693	-0.449715
	1.23029	-0.399198	-0.958996	-0.956289	-1.01817	0.654083	-0.540632	1.23029	-1.50648	0.35875	-0.268143	0.849976	-0.0078702	-0.935038	-0.875209	-0.0121875	-0.670125	-0.738051	-0.31195	-0.629676	0.0365385	-0.912087	-0.830524	-1.00359	1.61715	0.251394	0.291935	0.346367	0.482668	0.516151	0.665285	-0.798465	-0.603375	-0.46423	-0.349846	0.480421	0.524866	0.524815	0.366975	0.465903	-0.294551	-0.544804	-0.40162	-0.323944	-0.251662	-0.879757	-1.0518	0.103017	-0.588108
	-0.31832	-1.2956	1.20707	1.04682	-1.82672	-0.282243	0.484496	-0.31832	0.479302	0.762408	-0.245833	-0.374621	-0.104421	1.21516	-1.41983	-0.407551	-0.572719	-0.959859	-0.104584	-0.636297	-0.426843	0.758136	0.0765424	0.288505	-0.152103	-0.0092586	-0.12129	-0.107209	0.259518	0.587532	0.68913	-0.798465	-0.603375	-0.46423	-0.349846	0.561687	0.71488	0.767724	-0.098012	-0.467046	-0.493849	-0.544804	-0.40162	-0.323944	-0.251662	-1.70652	1.18441	0.425716	0.089774
	-0.787889	-0.74171	-1.04095	-0.746993	-0.58321	-0.426073	-0.934072	-0.787889	0.404159	-0.658286	0.239652	-0.680437	0.891853	-0.917834	-0.613245	0.704224	0.238528	0.316852	0.0635035	0.99282	-0.449172	0.793213	-0.607324	0.73435	-0.133025	-0.539879	-0.498952	-0.0871029	0.0592109	-1.32394	-1.03765	-0.798465	-0.603375	-0.46423	-0.349846	0.0740949	-0.108513	-0.629004	-0.496572	-0.855775	-0.693147	-0.544804	-0.40162	-0.323944	-0.251662	0.666919	-0.621363	-0.992984	-1.81772
	2.01109	-0.394521	-0.719972	-0.773234	-1.17153	2.00274	-0.540632	2.01109	0.438648	-0.976644	-0.274693	4.12153	-0.518729	-0.765602	-1.127	-0.643818	-0.710441	-0.79082	0.256181	0.150798	0.0875247	-0.0054297	0.0576234	-0.500348	0.537654	1.78747	1.6224	1.32915	1.12377	1.24061	1.21418	1.58455	1.83646	2.30383	2.97005	0.724217	1.09491	1.375	1.62908	1.4766	2.09703	1.56336	2.12487	2.12363	2.04026	-1.24651	-1.40992	-0.844048	0.29699
	-1.39245	-1.03703	-0.892598	-0.0359578	-0.780934	0.58482	-0.934072	-1.39245	-2.91271	1.59765	2.18541	-0.0476167	1.50088	-0.871845	-0.761576	1.01012	1.34169	2.19113	0.968771	0.537648	3.36084	2.40255	2.22388	2.55696	-0.907903	-0.855807	-0.828075	-0.569789	-1.67719	-1.32394	-1.03765	-0.798465	-0.603375	-0.46423	-0.349846	-2.77019	-1.7553	-1.35773	-1.09441	-0.855775	-0.693147	-0.544804	-0.40162	-0.323944	-0.251662	1.80345	2.05529	2.81199	2.88166
	0.203282	-0.0617767	-1.03448	-0.88826	-0.214919	0.158064	0.178744	0.203282	0.0695085	0.205775	1.64515	0.841989	2.32181	-0.980552	-0.139689	2.6691	0.312912	-0.65791	-0.694976	-0.812988	-0.990371	-0.54092	-1.14273	-0.827871	-0.754638	0.328594	0.289064	0.614614	0.637804	0.674914	0.836818	1.08062	-0.603375	-0.46423	-0.349846	0.642952	0.778218	0.342633	0.433402	0.465903	0.303343	-0.0177618	-0.40162	-0.323944	-0.251662	-0.162505	-0.381441	0.0266944	0.525058
	-0.200643	0.112397	0.152539	1.31687	0.389685	0.397747	-0.934072	-0.200643	-0.590607	1.93993	-0.0857019	0.480376	-0.389301	0.146497	0.198392	-0.506026	-0.373809	-0.258644	-0.628979	-0.248351	0.1242	-0.862678	0.0575126	0.455966	-1.31448	0.425684	0.743622	0.742491	0.752921	0.931067	0.995198	1.13385	1.44329	-0.46423	-0.349846	-0.901089	-0.551878	-0.26464	-0.098012	-0.0783174	0.104045	0.245759	-0.0406928	-0.323944	-0.251662	1.91061	1.16525	0.998325	0.78422
	-0.499513	-0.596536	-1.27245	-1.1499	-0.529753	-0.205675	-0.540632	-0.499513	-0.365992	1.28077	0.132813	-0.154758	0.163682	-1.28482	-0.537426	-0.0414873	0.798727	-0.106268	-0.832597	-0.588835	-0.0721591	-0.940154	-0.315715	-0.15912	0.443537	-0.452865	-0.327607	-0.17886	0.209388	0.519736	-1.03765	-0.798465	-0.603375	-0.46423	-0.349846	0.236625	-0.108513	-0.26464	-0.629426	-0.700284	-0.693147	-0.544804	-0.40162	-0.323944	-0.251662	1.74506	1.06622	-0.0266997	-0.693723
	-0.392373	-0.737714	0.522114	0.414391	-0.853833	1.4248	-0.934072	-0.392373	-0.428615	-0.842794	3.16119	1.56202	2.46369	0.538918	-0.738877	2.58871	2.40137	2.76678	3.9084	3.25611	2.16896	1.95891	2.18684	2.10019	1.47766	-0.580557	-0.132077	0.463538	0.481979	0.517543	0.625341	-0.798465	-0.603375	-0.46423	-0.349846	-0.250966	-0.741892	-0.811186	-0.562999	-0.389301	-0.3942	-0.544804	-0.40162	-0.323944	-0.251662	-0.869675	0.012141	-0.891014	-1.05942
	-0.221705	-0.0358148	1.00609	-0.130374	0.177413	-0.654426	-0.540632	-0.221705	0.437867	-0.955438	0.295129	0.0753238	0.587492	1.05473	0.0309097	0.208696	-0.623734	-0.589209	-0.230744	-0.298814	-0.666123	-0.749275	-0.877393	-1.05875	-1.35499	-0.340621	-0.197089	-0.0866041	0.0417387	0.4272	-1.03765	-0.798465	-0.603375	-0.46423	-0.349846	0.317891	0.0181631	0.0389965	-0.164439	-0.77803	-0.693147	-0.544804	-0.40162	-0.323944	-0.251662	-1.43819	-1.91967	-1.09077	0.956894
	-1.37635	-0.926707	0.955471	0.0129745	-0.386796	-1.28342	-0.934072	-1.37635	-1.29761	0.574608	0.361102	-0.96656	0.860905	1.00718	-0.637045	0.767883	0.0787382	-0.23041	-0.185691	0.386008	-0.252698	-0.281203	-0.972001	1.93719	0.839484	-0.943016	-0.90195	-2.24425	-1.67719	-1.32394	-1.03765	-0.798465	-0.603375	-0.46423	-0.349846	-2.20133	-1.56528	-1.41846	-1.09441	-0.855775	-0.693147	-0.544804	-0.40162	-0.323944	-0.251662	-0.438584	0.728144	1.08451	0.0692548
	0.708377	0.176017	0.649777	0.503485	-0.241187	-0.0098778	0.310094	0.708377	0.225626	-1.33136	-0.567491	-0.14259	-0.752641	0.562132	-0.0262849	-0.617492	-0.581072	-0.437726	-0.432977	-0.411243	0.122149	-0.536861	0.063425	-0.581724	0.201951	-0.019491	-0.0761705	0.201124	0.258097	0.474093	0.63827	-0.798465	-0.603375	-0.46423	-0.349846	0.399156	0.524866	0.160451	0.234122	-0.233809	-0.3942	-0.544804	-0.40162	-0.323944	-0.251662	0.655695	-0.869359	-1.55784	-0.146068
	0.563986	-0.0608549	0.37418	0.139486	-0.427835	0.809458	-0.553275	0.563986	-0.0300833	-1.62366	-0.493703	-0.128057	-0.547727	0.408997	-0.257466	-0.538398	0.18252	1.6477	1.50372	1.85451	2.40748	0.826326	-0.962747	1.05442	0.851885	-0.237179	0.17695	0.334531	0.435474	0.819226	0.933805	1.08919	-0.603375	-0.46423	-0.349846	0.399156	-0.171851	-0.143185	-0.098012	-0.389301	-0.294551	-0.281283	-0.40162	-0.323944	-0.251662	-0.429967	-0.518397	-1.79976	-1.375
	1.10635	-0.0317054	-0.605067	-0.277658	-0.634602	0.805929	1.03313	1.10635	-0.329466	-0.902529	-0.0940235	0.983866	0.303145	-0.597733	-0.401884	0.131682	-0.140993	-0.237814	-0.085094	-0.207866	-0.73842	-0.967179	-0.919194	-1.20855	-0.002576	0.406534	0.581185	0.671648	0.736419	0.693076	0.850621	1.10064	1.53616	-0.46423	-0.349846	0.399156	0.334853	0.342633	0.366975	0.621395	0.502641	0.113999	-0.221157	-0.323944	-0.251662	-0.915475	-1.41091	-0.674727	-1.57616
	0.0186851	-0.610926	-1.10048	-1.0585	-0.859603	-0.0849411	-0.377664	0.0186851	-1.88141	0.521939	-0.424702	-0.266288	-0.576415	-1.09626	-0.725121	-0.570868	-0.376205	-0.496697	-0.601217	0.342633	-0.572118	0.045011	-1.21983	1.23993	1.5058	-0.743898	-0.154372	0.138067	0.495104	0.43356	0.622025	-0.798465	-0.603375	-0.46423	-0.349846	-0.738558	-1.18526	-0.93264	-0.828706	-0.544792	-0.593498	-0.544804	-0.40162	-0.323944	-0.251662	-0.0578485	-1.48487	0.402326	1.13787
	2.75441	4.02188	-0.0857328	-0.0762593	1.55363	1.57221	6.93472	2.75441	1.16405	-2.23513	-0.640159	0.772282	-0.586828	-0.109421	3.82547	-0.480059	-0.498842	-0.762445	-0.374266	-0.585603	-0.39245	-0.213977	-0.462061	-0.210006	-0.899767	3.94225	3.73984	2.95188	2.17497	1.79266	1.6385	1.66446	1.88362	2.30417	2.88779	0.724217	1.15825	1.61791	2.22692	3.03151	4.2893	6.04322	7.89971	8.65051	9.37442	-0.521612	-0.814262	-1.03779	-0.760877
	-0.34462	-1.12005	-0.0885791	-0.548892	-1.52828	-0.644819	-0.934072	-0.34462	-1.14103	0.0778288	-0.488297	-0.470494	-0.93269	-0.064867	-1.20456	-0.770334	-0.477661	0.306921	0.308018	1.24228	1.10265	1.56245	0.523597	1.00355	0.555311	-0.810649	-0.353437	-0.182648	0.0571711	-1.32394	-1.03765	-0.798465	-0.603375	-0.46423	-0.349846	-1.06362	-1.2486	-0.93264	-0.895133	-0.855775	-0.693147	-0.544804	-0.40162	-0.323944	-0.251662	0.776601	0.101957	-0.318082	0.911509
	-0.34999	0.963248	1.71099	1.93375	2.01731	0.196748	-0.377664	-0.34999	1.28401	-0.56142	0.0141272	-0.405391	0.381898	1.74207	1.24892	0.301929	-0.262716	0.994115	-0.837689	0.27348	0.0843874	-0.0366658	0.16314	-0.704901	0.762873	0.130147	0.0696371	0.0587452	0.415398	0.627276	0.770053	0.978898	-0.603375	-0.46423	-0.349846	0.642952	0.778218	0.828451	-0.0315853	-0.156063	-0.194902	-0.413043	-0.40162	-0.323944	-0.251662	0.928957	-0.128385	-1.41	-2.38302
	2.1968	1.46764	-1.09003	-0.792505	0.142586	1.90439	1.90306	2.1968	1.11453	-0.289908	-0.673774	0.484109	-1.07329	-1.09606	1.00327	-0.710362	-0.741225	-0.739439	0.0028229	0.362488	-0.487072	0.726389	-0.524088	-0.620204	-0.917585	3.54419	3.33772	2.61857	1.92788	1.59275	1.48657	1.60232	1.85091	2.23584	2.83895	0.724217	1.15825	1.61791	2.22692	3.03151	4.18966	5.25266	6.63646	7.83465	7.08249	0.295242	-1.94406	-1.40606	1.02526
	0.511714	0.781119	1.40681	1.32532	0.581164	-0.251469	-0.147192	0.511714	0.806272	-0.908558	-0.459734	-0.0647052	-0.440487	1.41075	0.750631	-0.561799	-0.484873	-0.571436	-0.545052	-0.653365	-0.679629	-0.0556192	-0.536845	-0.439253	-0.111201	0.129537	0.15544	0.117044	0.228902	0.428696	0.750922	-0.798465	-0.603375	-0.46423	-0.349846	0.480421	0.524866	0.706997	0.499829	-0.233809	-0.593498	-0.544804	-0.40162	-0.323944	-0.251662	-0.518433	-1.26706	-0.821334	-1.0542
	-1.52281	-0.92199	0.314476	0.881732	-0.0560662	-1.07838	-0.934072	-1.52281	-0.696456	0.487959	1.56598	-0.996164	2.01625	0.339303	-0.583231	2.28754	1.99803	2.88327	2.21577	0.711712	1.46408	0.38117	0.0628233	-0.819267	0.0858748	-1.41814	-1.08828	-2.24425	-1.67719	-1.32394	-1.03765	-0.798465	-0.603375	-0.46423	-0.349846	-2.44513	-1.94531	-1.41846	-1.09441	-0.855775	-0.693147	-0.544804	-0.40162	-0.323944	-0.251662	0.184043	0.224324	-0.514354	0.116133
	0.507293	-0.485695	1.13384	1.04497	-0.89395	0.784675	0.484496	0.507293	0.501174	0.258847	-0.479838	0.0655035	-0.75951	1.16386	-0.738754	-0.613696	-0.40335	-0.0484238	0.128066	-0.965228	-0.79574	-0.749186	0.268423	-1.29917	-0.392788	0.94741	0.764569	0.737954	0.759974	0.751313	0.875624	1.09711	-0.603375	-0.46423	-0.349846	0.236625	0.71488	0.767724	0.831962	1.01012	0.901237	0.37752	-0.40162	-0.323944	-0.251662	1.03534	0.0397641	-0.950582	-1.21485
	-1.07967	-0.31008	1.41374	1.86833	0.94684	0.16394	-0.934072	-1.07967	0.378848	-1.38188	7.67939	-0.0033618	5.07172	1.38947	-0.0091335	6.81497	5.45685	4.44138	3.54678	2.04561	2.20125	2.3406	2.10261	1.93345	-0.952962	-0.742297	-0.386725	0.186653	0.173372	0.329468	-1.03765	-0.798465	-0.603375	-0.46423	-0.349846	0.15536	-0.741892	-0.871913	-0.562999	-0.622538	-0.693147	-0.544804	-0.40162	-0.323944	-0.251662	-0.560634	-0.744437	-0.577174	-0.505829
	-0.416691	-0.0135209	-1.08571	-0.88042	0.437453	0.133683	-0.377664	-0.416691	0.0873765	0.357738	2.16262	0.164969	2.52091	-1.17087	0.121399	2.97188	2.59933	0.939575	0.307009	0.493738	0.124576	-0.056062	-0.267403	-0.773873	1.13754	-0.388147	-0.411315	-0.0355004	0.111335	0.426237	-1.03765	-0.798465	-0.603375	-0.46423	-0.349846	0.642952	0.398191	-0.203913	-0.230865	-0.77803	-0.693147	-0.544804	-0.40162	-0.323944	-0.251662	-0.303007	-0.640974	0.249038	-0.919067
	-1.00995	-1.03703	1.23984	1.5343	-1.12359	-1.1387	-0.934072	-1.00995	0.0896096	-0.141253	-0.657586	-1.01562	-1.02497	1.285	-0.887622	-0.752931	-0.443269	0.271459	-0.236366	-0.792071	-0.281125	-0.593467	-0.908334	-0.945292	-1.02866	-0.879525	-0.8976	-0.560775	-1.67719	-1.32394	-1.03765	-0.798465	-0.603375	-0.46423	-0.349846	-0.657293	-0.678554	-1.297	-1.09441	-0.855775	-0.693147	-0.544804	-0.40162	-0.323944	-0.251662	0.722117	0.252165	-0.966844	-0.41931
	-1.16261	-0.0702581	1.66757	1.87679	1.88693	-0.833619	-0.540632	-1.16261	1.09422	-0.709467	-0.304372	-0.95033	-0.253988	1.68856	0.300428	-0.26726	-0.499982	0.930945	0.347234	0.243687	-0.263832	-0.965939	-0.832681	0.316367	-0.371214	-0.845316	-0.847718	-0.602595	-1.67719	-1.32394	-1.03765	-0.798465	-0.603375	-0.46423	-0.349846	0.480421	-0.171851	-0.993368	-1.09441	-0.855775	-0.693147	-0.544804	-0.40162	-0.323944	-0.251662	1.37682	1.53817	-0.491834	-1.72534
	0.621097	-1.07111	-1.28568	-1.18305	-1.58912	0.382898	2.69326	0.621097	0.436	-0.877487	-0.633572	-0.29418	-1.09856	-1.23433	-1.4652	-0.733103	-0.381453	-0.168807	-0.698414	-0.719985	0.0449133	-0.818365	-0.565404	0.76402	0.568195	0.923484	0.690346	0.544796	0.484765	0.58904	0.844121	1.06948	-0.603375	-0.46423	-0.349846	0.724217	1.15825	1.375	1.56266	1.16562	0.402992	0.113999	-0.40162	-0.323944	-0.251662	-0.463765	-0.644972	-1.32222	-1.8612
	-0.0544727	-0.0673732	-1.05972	-0.941894	-0.0266735	-0.815867	0.688122	-0.0544727	-0.305556	0.406381	-0.723637	-0.858338	-1.10721	-1.04777	-0.0613374	-0.738884	-0.650172	-0.448125	-0.74801	-0.0162265	-0.555995	-0.0274317	-0.124899	-0.306018	0.612419	-0.637855	-0.490392	-0.283491	-0.024019	-1.32394	-1.03765	-0.798465	-0.603375	-0.46423	-0.349846	0.236625	-0.298526	-0.446822	-0.762279	-0.855775	-0.693147	-0.544804	-0.40162	-0.323944	-0.251662	-1.82923	-0.619229	0.702748	-0.777382
	0.60336	-0.892372	-0.283998	-0.148394	-1.38577	0.116553	-0.540632	0.60336	-0.27901	0.472178	-0.605733	-0.19372	-1.05836	-0.264712	-1.24901	-0.771305	-0.653966	-0.558466	-0.739747	-0.629497	0.549109	0.418479	-0.333973	0.155655	0.714047	0.0279807	0.0996326	0.171869	0.439399	0.578698	0.84372	1.04974	-0.603375	-0.46423	-0.349846	0.724217	0.524866	0.524815	0.101268	-0.0005717	-0.294551	-0.413043	-0.40162	-0.323944	-0.251662	0.276913	-1.22831	-1.00456	0.12808
	0.29503	1.08867	-1.01909	-1.10373	1.18121	-0.311667	1.18467	0.29503	0.88466	-0.967653	-0.61643	-0.514983	-0.891215	-1.06099	1.18397	-0.683482	-0.787644	-0.698897	-0.904292	-0.743884	-0.669213	-0.587609	-0.650433	-0.600266	0.197257	0.592345	0.355836	0.164289	0.250781	0.457799	0.768787	-0.798465	-0.603375	-0.46423	-0.349846	0.724217	1.15825	1.55718	1.23052	0.232666	-0.493849	-0.544804	-0.40162	-0.323944	-0.251662	0.469195	0.194534	-2.1576	-1.81922
	1.58505	2.133	1.58949	1.76848	1.02271	1.43516	1.42657	1.58505	0.667593	-0.795884	-0.394939	1.82459	-0.690127	1.58751	1.98789	-0.582465	-0.503645	-0.713808	0.757848	0.138714	-1.05883	0.462122	0.417736	1.41193	-0.76071	1.44031	1.21243	0.889324	0.687004	0.718794	0.88645	1.09368	1.44087	-0.46423	-0.349846	0.724217	1.15825	1.55718	2.02764	1.94307	1.39948	0.904562	-0.0406928	-0.323944	-0.251662	-0.580124	-1.4175	-0.376253	-0.164352
	0.226276	-0.0256653	-1.14868	-1.09212	-0.183442	0.919287	-0.147192	0.226276	0.584933	-0.41473	1.49055	1.47034	1.59953	-1.11014	-0.104768	1.64588	0.560097	0.329813	-0.211814	-0.640598	0.352262	-0.690962	-0.525427	0.327941	0.322729	0.626656	0.747742	0.543091	0.506031	0.771325	1.05958	1.26989	1.54528	1.91271	-0.349846	0.480421	0.524866	0.889179	1.03124	0.465903	0.203694	0.245759	0.320235	0.219962	-0.251662	-0.242272	0.381808	-1.3188	0.652361
	-0.641068	-0.946338	-0.899903	-1.1348	-1.11459	-1.28839	-0.934072	-0.641068	-2.18949	0.546496	-0.252913	-0.516279	-0.376671	-0.91984	-0.902442	-0.553425	-0.776336	-0.956795	-0.143749	-0.0795793	0.263797	0.707707	0.521232	-0.25414	1.48515	-1.25451	-1.00902	-0.620447	-1.67719	-1.32394	-1.03765	-0.798465	-0.603375	-0.46423	-0.349846	-1.87627	-1.69196	-1.35773	-1.09441	-0.855775	-0.693147	-0.544804	-0.40162	-0.323944	-0.251662	0.383467	0.455914	-0.13279	-0.366142
	0.0769844	-0.814935	-1.26048	-1.13947	-1.1679	0.482642	-0.540632	0.0769844	-0.341854	0.234055	-0.0940394	-0.193151	0.537801	-1.23627	-0.984419	0.235728	0.484484	0.218452	-0.340945	-0.749125	-0.616531	-0.556576	-0.270093	0.521731	-0.633761	0.141931	0.115276	0.207739	0.300239	0.492375	0.716289	-0.798465	-0.603375	-0.46423	-0.349846	0.399156	0.524866	0.40336	0.300548	-0.0783174	-0.3942	-0.544804	-0.40162	-0.323944	-0.251662	0.65023	0.44007	-0.687782	-1.13232
	1.10049	-0.757859	-1.24465	-1.17652	-1.32901	-0.251469	-0.0543134	1.10049	-1.76507	-0.26783	-0.524304	0.313219	-0.663489	-1.27761	-1.25452	-0.599693	-0.491083	-0.594238	-0.451547	-0.668114	0.822626	-0.34102	2.04937	-0.543716	1.40105	-0.834009	-0.634321	-0.297769	0.187277	0.295612	-1.03765	-0.798465	-0.603375	-0.46423	-0.349846	-0.250966	-0.741892	-0.93264	-0.961559	-0.77803	-0.693147	-0.544804	-0.40162	-0.323944	-0.251662	-1.10168	-0.573616	0.116771	0.141371
	-0.355708	-1.11623	-0.352769	-0.574684	-1.51975	-0.689013	-0.147192	-0.355708	-0.607169	0.60023	-0.411591	-0.662169	-0.227743	-0.285815	-1.19641	-0.304947	-0.583847	-0.813448	-0.625074	-0.846045	-0.818093	-0.929968	-0.164144	-0.924787	-1.12063	-0.602471	-0.590782	-0.297237	-0.0118496	-1.32394	-1.03765	-0.798465	-0.603375	-0.46423	-0.349846	-0.0071705	-0.108513	-0.507549	-0.895133	-0.855775	-0.693147	-0.544804	-0.40162	-0.323944	-0.251662	-0.102418	0.732601	-0.60537	-0.11647
	1.14228	-0.348657	0.339433	0.386679	-0.948047	1.41143	-0.934072	1.14228	-0.927496	0.0399781	-0.373138	0.835567	-0.303605	0.352967	-0.786726	-0.508602	0.732041	2.08538	0.0893661	0.122451	0.194526	1.2983	-0.233904	0.803072	-0.194359	-0.179997	-0.0700905	0.253319	0.441651	0.492915	0.66054	-0.798465	-0.603375	-0.46423	-0.349846	-0.169701	-0.108513	-0.325367	-0.363719	-0.233809	-0.593498	-0.544804	-0.40162	-0.323944	-0.251662	0.121774	0.30177	-0.160102	-1.42518
	-0.34933	-0.695346	-1.00939	-1.08372	-0.805075	-0.292896	-0.377664	-0.34933	0.0592022	1.21106	-0.334988	-0.527107	-0.330149	-0.934683	-0.7032	-0.314854	1.41891	0.055847	0.505104	0.213702	-1.01227	-0.652346	1.0529	-0.751682	1.73177	-0.713875	-0.335502	-0.0560772	0.107427	0.373343	-1.03765	-0.798465	-0.603375	-0.46423	-0.349846	0.236625	-0.48854	-0.568276	-0.496572	-0.700284	-0.693147	-0.544804	-0.40162	-0.323944	-0.251662	-0.0081197	0.870406	0.471109	0.289811
	-0.911145	-1.19866	-1.18692	-0.591821	-1.57215	-0.353375	-0.934072	-0.911145	-2.35385	1.34343	0.905353	0.194061	0.673097	-1.1186	-1.11039	0.199743	1.17587	-0.3072	-0.66265	-0.170619	-1.15806	-1.35201	-1.26828	-0.684709	-1.14835	-1.0188	-0.879137	-0.458545	-1.67719	-1.32394	-1.03765	-0.798465	-0.603375	-0.46423	-0.349846	-1.38868	-1.31193	-1.35773	-1.09441	-0.855775	-0.693147	-0.544804	-0.40162	-0.323944	-0.251662	1.13208	1.47774	0.644988	0.884912
	1.57614	1.62919	0.176799	-0.309451	0.606681	0.969516	3.67102	1.57614	0.997603	0.213344	-0.168409	1.40921	0.257912	0.191055	1.39792	0.136679	-0.386306	-0.323394	-0.520225	-0.632505	-0.372086	-0.510841	-0.447687	-0.326213	2.13397	1.89402	1.67075	1.42944	1.2103	1.01219	1.00403	1.12986	1.58446	1.98079	-0.349846	0.724217	1.15825	1.375	1.62908	2.3318	3.09352	3.53977	0.681162	0.491915	-0.251662	-0.845038	-0.74791	-0.536986	0.105983
	-0.354763	-0.196264	0.123592	-0.163378	0.0493443	-0.579984	0.484496	-0.354763	1.08687	0.664425	-0.610828	-0.740451	-1.01157	0.143961	-0.114068	-0.820324	-0.419324	-0.26961	0.512668	-0.366682	-0.23175	-0.66746	1.55963	-0.74677	0.782398	-0.235153	-0.383426	0.146593	0.263196	0.407438	-1.03765	-0.798465	-0.603375	-0.46423	-0.349846	0.317891	0.588204	-0.325367	-0.230865	-0.389301	-0.693147	-0.544804	-0.40162	-0.323944	-0.251662	-0.0146342	-0.666577	1.08199	-0.672415
	-1.11358	-0.218508	-0.0543946	-0.199664	1.29562	-1.32552	-0.540632	-1.11358	1.10441	-0.460961	-0.629074	-0.996397	-1.31144	-0.0230902	0.109804	-0.780476	-0.393352	-0.36318	-0.311517	-0.284436	-0.588845	-0.676423	-0.636145	-0.836669	-0.359808	-1.01091	-0.943153	-0.652691	-1.67719	-1.32394	-1.03765	-0.798465	-0.603375	-0.46423	-0.349846	0.724217	-0.615216	-1.35773	-1.09441	-0.855775	-0.693147	-0.544804	-0.40162	-0.323944	-0.251662	-0.162255	0.619843	-1.71695	-0.0417014
	-0.984105	-0.967238	-0.751077	-1.15868	-0.959672	-0.911674	-0.540632	-0.984105	-0.394828	1.10584	-0.26788	-0.894785	-0.132131	-0.688044	-0.813998	0.0225943	0.0844002	-0.556744	0.0742839	-0.480617	2.59562	1.53475	2.01512	-0.686633	1.06636	-1.20329	-0.833316	-0.601682	-1.67719	-1.32394	-1.03765	-0.798465	-0.603375	-0.46423	-0.349846	-0.576028	-1.37527	-1.297	-1.09441	-0.855775	-0.693147	-0.544804	-0.40162	-0.323944	-0.251662	1.07884	0.974546	-0.11902	0.170936
	-0.576125	-0.45528	-0.644416	-1.08644	-0.194204	-0.243625	-0.147192	-0.576125	0.332363	0.645258	-0.117032	-0.569424	0.19285	-0.720769	-0.345945	-0.0973524	-0.521597	0.348776	-0.189935	0.157687	-0.211995	-0.393301	-0.468107	1.47165	-0.496934	-0.330332	-0.205719	0.197386	0.256337	0.579662	0.747206	-0.798465	-0.603375	-0.46423	-0.349846	0.480421	0.144839	-0.26464	-0.098012	-0.467046	-0.493849	-0.544804	-0.40162	-0.323944	-0.251662	1.51968	1.53087	1.29755	0.0479895
	1.39659	-0.301692	-0.763726	-0.201867	-0.971369	1.1972	0.246248	1.39659	-0.531623	-1.87308	-0.0927623	1.44888	0.238603	-0.793742	-0.81526	0.23901	0.814793	0.627157	-0.0728682	-0.713124	-0.0527126	-0.681022	-0.588592	-1.29859	-1.32948	1.17958	1.25823	1.11332	0.911069	0.911055	0.984043	1.15425	1.44004	-0.46423	-0.349846	0.399156	0.588204	0.828451	1.1641	1.32111	1.49913	1.56336	0.681162	-0.323944	-0.251662	-0.517117	-0.738352	-1.26458	-2.03407
	-1.13328	-1.05486	-0.167334	-0.224677	-1.09144	-1.23801	-0.540632	-1.13328	-1.53788	-2.52271	1.78612	-0.594078	2.15876	-0.255826	-0.867958	1.75405	0.514497	0.706192	0.0461097	0.304771	0.193322	-0.777928	-0.561167	-0.819895	0.320071	-1.22752	-1.16936	-2.24425	-1.67719	-1.32394	-1.03765	-0.798465	-0.603375	-0.46423	-0.349846	-1.14488	-1.81864	-1.41846	-1.09441	-0.855775	-0.693147	-0.544804	-0.40162	-0.323944	-0.251662	-1.11673	-1.01447	-0.75922	-0.537119
	-0.164233	0.524738	-0.846322	-0.822952	0.988098	0.468884	-0.540632	-0.164233	1.22814	2.01841	-0.264472	-0.0850414	-0.387907	-0.857242	0.671654	-0.551718	-0.621	-0.87661	-0.258679	-0.595288	-0.89197	-1.0997	-0.014254	-0.988533	0.318975	0.58	0.959386	0.964105	0.787142	0.875947	0.905439	1.2913	1.57927	1.94235	-0.349846	0.0740949	0.0181631	0.221178	0.566255	0.543649	0.901237	0.245759	0.320235	0.219962	-0.251662	1.23767	2.65166	2.02001	1.14985
	-1.18174	-0.715147	0.282059	0.576198	-0.0163845	-1.0826	-0.377664	-1.18174	0.243781	0.640723	-0.282605	-0.895667	-0.404489	0.298227	-0.452201	-0.520544	-0.0845851	0.776171	1.53865	1.94194	1.47542	0.934864	0.722591	0.71101	0.269232	-1.1306	-0.822634	-0.478647	-1.67719	-1.32394	-1.03765	-0.798465	-0.603375	-0.46423	-0.349846	-0.576028	-1.56528	-1.297	-1.09441	-0.855775	-0.693147	-0.544804	-0.40162	-0.323944	-0.251662	0.152005	0.374967	0.0294383	0.192297
	-1.77061	-1.19866	0.912385	0.42868	-1.01	-1.7332	-0.934072	-1.77061	-1.8829	0.0151573	-0.318054	-1.09254	-0.775517	0.872436	-0.827177	-0.61099	0.685188	1.1264	1.56702	0.665918	0.833224	1.19373	0.608649	0.871154	0.310265	-1.39375	-2.52911	-2.24425	-1.67719	-1.32394	-1.03765	-0.798465	-0.603375	-0.46423	-0.349846	-3.17652	-2.00865	-1.41846	-1.09441	-0.855775	-0.693147	-0.544804	-0.40162	-0.323944	-0.251662	0.265737	0.623843	0.0147466	-0.599391
	-1.06545	-0.791512	0.746317	1.45825	-0.412354	-0.969039	-0.540632	-1.06545	-0.201885	-1.64791	-0.265569	-0.874682	-0.229048	0.67281	-0.580392	-0.324181	-0.430906	0.329274	1.00125	-0.441113	-0.0766794	-0.698478	0.191071	-1.10953	0.529555	-1.08239	-1.02499	-2.24425	-1.67719	-1.32394	-1.03765	-0.798465	-0.603375	-0.46423	-0.349846	-0.901089	-1.18526	-1.41846	-1.09441	-0.855775	-0.693147	-0.544804	-0.40162	-0.323944	-0.251662	-0.0644304	0.366496	-0.0311022	-0.117246
	-1.40261	-0.866655	-0.333536	-0.768268	-0.106457	-1.25725	-0.540632	-1.40261	0.177097	1.07499	-0.342926	-1.01572	-0.528934	-0.329692	-0.557719	-0.47941	0.758391	1.27305	0.94401	0.083987	0.858289	-0.136763	-0.670582	-0.900517	-1.04413	-1.30202	-1.15261	-2.24425	-1.67719	-1.32394	-1.03765	-0.798465	-0.603375	-0.46423	-0.349846	-1.30742	-1.81864	-1.41846	-1.09441	-0.855775	-0.693147	-0.544804	-0.40162	-0.323944	-0.251662	0.143709	0.312029	0.480374	1.11681
	-1.48755	-1.05607	-0.605417	0.131155	-0.722935	-1.7332	-0.934072	-1.48755	0.00355892	1.12952	-0.209709	-1.05413	0.0280657	-0.565193	-0.752646	0.155953	-0.373189	-0.137172	0.0294281	1.79795	0.562843	-0.771006	-1.027	0.304799	1.20417	-1.43917	-1.23597	-2.24425	-1.67719	-1.32394	-1.03765	-0.798465	-0.603375	-0.46423	-0.349846	-1.87627	-1.94531	-1.41846	-1.09441	-0.855775	-0.693147	-0.544804	-0.40162	-0.323944	-0.251662	0.938222	0.515399	0.120364	0.783693
	-1.25651	-0.212207	1.82726	1.58673	1.78357	-1.24439	-0.934072	-1.25651	0.78972	2.26816	-0.39593	-0.943105	-0.78907	1.84302	0.16432	-0.622807	-0.797788	-0.734932	-0.621048	-0.347274	-0.577689	-0.216825	-0.462649	-0.841866	-0.888198	-0.592304	-0.427357	-0.34369	-0.0107026	-1.32394	-1.03765	-0.798465	-0.603375	-0.46423	-0.349846	-1.06362	-0.80523	-0.629004	-0.895133	-0.855775	-0.693147	-0.544804	-0.40162	-0.323944	-0.251662	1.34666	2.112	3.45741	2.88514
	0.72985	1.3377	0.603917	0.588917	1.00115	0.405142	-0.540632	0.72985	0.795528	-0.110862	-0.460785	0.0685792	-0.517209	0.604341	1.33376	-0.384769	-0.266206	-0.327353	-0.57685	-0.352552	-0.841076	-0.0156648	-0.975707	-0.280605	-0.0347586	0.895549	0.795007	0.681092	0.646703	0.747977	0.939122	1.10327	1.49013	-0.46423	-0.349846	0.724217	0.968232	1.13209	1.23052	1.08787	0.801588	0.641041	-0.221157	-0.323944	-0.251662	-1.04555	-1.32013	-0.792359	0.235823
	-0.435025	0.493685	0.580893	1.61367	1.36507	0.219832	-0.0543134	-0.435025	0.827047	-0.20791	1.33543	0.023037	1.96515	0.493261	0.724343	1.65935	0.569494	0.260028	-0.643503	-0.434839	0.177126	0.313712	-0.792818	0.580996	-0.212178	-0.0671297	-0.119865	-0.0913907	0.313251	0.55027	0.780021	-0.798465	-0.603375	-0.46423	-0.349846	0.642952	0.71488	0.585542	-0.230865	-0.389301	-0.3942	-0.544804	-0.40162	-0.323944	-0.251662	-0.826237	-0.678374	0.427433	1.12772
	0.949117	-0.832447	0.047926	0.188883	-1.37821	1.15441	1.93021	0.949117	-0.693447	-0.244804	-0.47143	0.180613	-0.439992	0.044984	-1.29242	-0.371385	-0.413243	0.938347	-0.349491	-0.613108	-0.25823	-0.628569	0.222337	1.38334	-1.07976	0.605967	0.409204	0.283453	0.437456	0.756063	0.934041	1.12908	1.4367	-0.46423	-0.349846	0.724217	1.09491	1.31427	0.898389	0.232666	0.104045	0.113999	-0.221157	-0.323944	-0.251662	-0.430831	0.426556	-1.36246	-0.0513849
	-0.504448	-0.0457415	1.06145	1.06241	0.495377	-0.641628	0.639688	-0.504448	0.862134	-0.474578	-0.0825604	-0.61532	0.422297	1.04766	0.112399	0.345201	-0.278259	0.0729171	-0.640645	-0.759548	-1.00036	0.0417451	0.10586	-1.00844	-1.02292	-0.301724	-0.383236	-0.193615	0.112639	-1.32394	-1.03765	-0.798465	-0.603375	-0.46423	-0.349846	0.724217	0.651542	0.160451	-0.430146	-0.855775	-0.693147	-0.544804	-0.40162	-0.323944	-0.251662	0.448235	-1.25849	-1.48594	-0.426221
	0.786429	-0.226731	-0.938732	-1.02748	-0.710029	-0.111867	1.18467	0.786429	-0.17616	-0.92865	-0.0302812	0.646708	0.5261	-1.03017	-0.525977	0.308018	0.189479	-0.453934	-0.582236	-0.46988	0.0186359	-0.722394	0.41399	-0.91981	0.262835	0.597638	0.396137	0.329713	0.369826	0.535175	0.8267	1.00038	-0.603375	-0.46423	-0.349846	0.724217	1.09491	1.19282	1.1641	0.465903	-0.194902	-0.281283	-0.40162	-0.323944	-0.251662	-0.748766	-0.3653	-0.880901	-1.03994
	1.17505	1.37773	0.267349	0.6524	0.662835	0.79532	0.484496	1.17505	1.2082	-0.203683	-0.322702	0.78379	-0.139719	0.31119	1.23416	-0.269481	-0.443789	-0.564711	-0.596906	-0.508215	-0.744485	-0.281469	1.66881	0.046799	-0.0170276	1.75296	1.58711	1.20657	0.956028	0.85055	1.00009	1.20907	1.62291	2.05176	-0.349846	0.724217	1.09491	1.49645	1.89479	2.40955	2.19667	1.95865	1.04209	0.491915	-0.251662	-0.589165	-1.06937	-1.14823	0.345049
	1.05406	-0.419078	-0.984216	-0.672458	-0.991773	0.0834583	-0.377664	1.05406	-1.34815	-0.754913	-0.673906	-0.197443	-1.19647	-1.0687	-0.840531	-0.773253	-0.585383	-0.54733	-0.522137	-0.702334	-0.275001	-0.398685	0.75361	0.0981265	0.997875	-0.538949	-0.588359	-0.276741	0.0310615	-1.32394	-1.03765	-0.798465	-0.603375	-0.46423	-0.349846	0.480421	0.334853	-0.507549	-0.762279	-0.855775	-0.693147	-0.544804	-0.40162	-0.323944	-0.251662	-1.00075	-0.825778	0.201915	-1.23545
	-1.05382	-1.08139	-1.10252	-1.1602	-1.21649	-1.1387	-0.934072	-1.05382	-0.414142	-0.291652	-0.0269159	-0.903889	0.659001	-1.10864	-0.925366	0.57422	-0.0397953	-0.3472	-0.170513	0.223703	0.0182041	-0.0215715	-0.217546	-1.49101	-1.40512	-0.982968	-0.918313	-0.554386	-1.67719	-1.32394	-1.03765	-0.798465	-0.603375	-0.46423	-0.349846	-0.250966	-0.678554	-1.23628	-1.09441	-0.855775	-0.693147	-0.544804	-0.40162	-0.323944	-0.251662	-0.615743	0.373268	-0.440375	-0.490817
	-0.719397	0.0724156	0.955918	0.971775	1.08338	-0.361633	-0.934072	-0.719397	0.622213	-0.366251	1.83161	-0.469561	2.66266	0.923705	0.322283	3.34312	2.4828	1.36708	0.518459	0.202904	0.0138652	0.119203	-0.182656	-0.288151	-0.247021	-0.402197	-0.310377	0.0914093	0.34586	0.33465	-1.03765	-0.798465	-0.603375	-0.46423	-0.349846	0.317891	0.081501	-0.325367	-0.430146	-0.233809	-0.693147	-0.544804	-0.40162	-0.323944	-0.251662	-0.661688	-0.324182	-0.831292	-0.41068
	-0.843116	-0.882698	0.256608	0.367213	-0.857308	-0.703262	-0.540632	-0.843116	-0.656633	0.143048	-0.302517	-0.741426	-0.446631	0.264669	-0.760968	-0.475526	-0.301646	-0.341621	0.404803	-0.509709	-0.12381	-0.258181	0.0794525	-0.953716	-1.32254	-0.885698	-0.763725	-0.324145	-0.0836067	-1.32394	-1.03765	-0.798465	-0.603375	-0.46423	-0.349846	-0.0884358	-0.741892	-1.11482	-1.02799	-0.855775	-0.693147	-0.544804	-0.40162	-0.323944	-0.251662	1.09072	1.10199	0.574518	0.736107
	-0.904013	-1.07712	0.52447	0.135344	-1.28021	-1.1154	-0.934072	-0.904013	-2.67879	0.487045	-0.419379	-0.651433	-0.91922	0.556397	-0.969705	-0.809801	-0.654048	-0.584905	1.30695	2.43276	-0.0470168	1.81925	2.4337	0.8873	-1.24094	-1.05463	-0.764467	-2.24425	-1.67719	-1.32394	-1.03765	-0.798465	-0.603375	-0.46423	-0.349846	-2.85146	-1.88197	-1.41846	-1.09441	-0.855775	-0.693147	-0.544804	-0.40162	-0.323944	-0.251662	0.972645	0.669739	-0.0422957	-0.894119
	-0.266666	-0.545861	0.550918	0.391426	-0.606482	0.354331	-0.934072	-0.266666	-0.193305	0.214404	0.0308815	0.23901	0.0151817	0.576924	-0.554519	-0.35291	-0.553043	0.356371	1.52399	0.788024	0.995809	0.895832	0.163787	0.411803	2.11653	-0.364951	0.0637885	0.290765	0.398888	0.431534	-1.03765	-0.798465	-0.603375	-0.46423	-0.349846	-0.901089	-0.868568	-0.689731	-0.496572	-0.311555	-0.693147	-0.544804	-0.40162	-0.323944	-0.251662	0.493891	0.864004	0.94596	0.00661632
	-1.97042	-1.18282	-1.11098	-0.979114	-0.136329	-1.82915	-0.934072	-1.97042	-2.05545	-0.0925041	-0.284934	-1.12288	-0.882952	-1.05248	-0.742684	-0.718362	2.37025	2.88138	3.2431	2.54117	3.08197	2.69073	2.89011	2.55409	2.10162	-1.46385	-2.52911	-2.24425	-1.67719	-1.32394	-1.03765	-0.798465	-0.603375	-0.46423	-0.349846	-3.25778	-2.00865	-1.41846	-1.09441	-0.855775	-0.693147	-0.544804	-0.40162	-0.323944	-0.251662	1.24442	0.367163	0.00958529	0.0454945
	2.042	2.98201	1.64052	1.78756	1.34773	1.52095	-0.147192	2.042	1.36266	0.114387	-0.63389	1.17143	-1.28281	1.74471	2.83647	-0.866068	-0.828703	-0.540743	-0.142261	-0.255307	0.219721	-0.788453	0.816535	0.900898	-0.686021	2.65396	2.51702	2.12397	1.64629	1.46055	1.42316	1.53996	1.92382	2.40851	2.92369	0.724217	1.09491	1.375	1.82836	2.3318	3.09352	3.93505	3.74905	4.02731	5.70734	-0.181984	-0.822448	-0.768589	1.00776
	-0.324409	-0.913829	-0.904088	-0.785465	-1.18576	-0.603768	-0.540632	-0.324409	-1.6297	1.54709	-0.520807	-0.667089	-0.680706	-0.918356	-0.968532	-0.591328	-0.749723	-0.44634	-0.399665	-0.598458	-0.63467	-0.775886	-1.21647	-0.71068	-1.34087	-0.9537	-0.82405	-0.525095	-1.67719	-1.32394	-1.03765	-0.798465	-0.603375	-0.46423	-0.349846	-0.0884358	-0.80523	-1.11482	-1.09441	-0.855775	-0.693147	-0.544804	-0.40162	-0.323944	-0.251662	0.339061	0.0775333	0.259932	1.30057
	-1.08207	-1.1729	-1.13545	-0.96046	-1.45581	-0.820582	-0.540632	-1.08207	-1.09814	-1.98745	2.96296	-0.547535	3.0597	-1.10394	-1.02375	3.6576	4.4052	-0.334127	-0.595327	-0.768886	-1.10331	0.0365349	-0.563956	-0.153892	-0.674863	-1.37886	-0.279327	-0.379483	-1.67719	-1.32394	-1.03765	-0.798465	-0.603375	-0.46423	-0.349846	-1.55121	-1.94531	-1.35773	-1.09441	-0.855775	-0.693147	-0.544804	-0.40162	-0.323944	-0.251662	-1.01004	-0.756267	-0.809237	-0.263981
	-0.986833	-0.336788	-0.101216	-0.126976	0.666828	-1.01123	-0.540632	-0.986833	1.09654	-0.519168	-0.498459	-0.969021	-0.339684	0.0308065	-0.0711579	-0.3936	-0.242699	0.756719	1.42129	0.0776225	1.69647	-0.242449	-0.0028202	0.273481	0.0658601	-0.932071	-0.865971	-0.556954	-1.67719	-1.32394	-1.03765	-0.798465	-0.603375	-0.46423	-0.349846	0.317891	-0.615216	-1.17555	-1.09441	-0.855775	-0.693147	-0.544804	-0.40162	-0.323944	-0.251662	0.365007	-1.09131	-0.646368	-0.510528
	0.275383	-0.507607	-1.09231	-1.16434	-0.831442	0.10757	-0.540632	0.275383	-0.000578	1.82463	-0.408108	-0.0176921	-0.572173	-0.991947	-0.68812	-0.547714	-0.782984	-0.923514	-0.875679	-0.893858	-0.893656	-0.806694	-1.20911	-0.603463	-0.989576	1.13862	1.04948	0.990793	0.965186	0.94897	0.987866	1.14549	1.50202	-0.46423	-0.349846	-0.250966	0.271515	0.464088	0.566255	0.776886	1.10054	1.29984	0.320235	-0.323944	-0.251662	0.463206	1.44989	1.79218	1.28966
	0.540732	1.56195	1.81735	1.9276	1.4561	0.493081	0.688122	0.540732	1.41797	-0.597444	-0.413287	-0.0900593	-0.187	1.76305	1.65999	-0.370496	-0.518274	-0.31528	-0.594292	-0.556258	-0.774651	-0.427349	0.47358	-0.642128	0.941147	1.1967	1.06604	0.885089	0.766316	0.861078	1.08849	1.24182	1.56538	2.01134	-0.349846	0.724217	1.03157	1.25354	1.49623	1.32111	1.00089	1.16808	0.861626	0.219962	-0.251662	0.862542	-1.36854	-2.14788	-1.25793
	-1.2546	-0.774722	-0.633317	-0.898085	-0.0731159	-1.41867	-0.147192	-1.2546	-0.302937	-0.414329	-0.561741	-1.03143	-0.80092	-0.635001	-0.498302	-0.663805	-0.425622	0.209906	-0.388241	-0.741192	-0.234291	-0.35351	0.612595	-1.07408	0.505371	-1.10688	-0.955635	-2.24425	-1.67719	-1.32394	-1.03765	-0.798465	-0.603375	-0.46423	-0.349846	-0.0071705	-0.868568	-1.41846	-1.09441	-0.855775	-0.693147	-0.544804	-0.40162	-0.323944	-0.251662	0.203946	-0.547191	-1.79418	-1.39957
	0.601035	1.63627	1.24545	1.42973	1.46902	-0.0768422	0.178744	0.601035	1.48393	0.900329	-0.556695	-0.304994	-0.588661	1.25904	1.72757	-0.457104	-0.475333	-0.391842	-0.62012	-0.192589	-1.1147	-0.395875	-0.740362	-0.820224	-1.39928	1.20309	1.07527	0.851609	0.739439	0.744392	0.843038	1.10187	1.48584	-0.46423	-0.349846	0.724217	1.03157	1.31427	1.56266	1.70984	1.69843	0.772801	-0.221157	-0.323944	-0.251662	0.0414162	0.450245	0.364593	0.437248
	-0.405442	-0.718564	-0.231577	0.0368213	-0.812963	-0.209955	-0.0543134	-0.405442	-0.367876	0.196991	-0.0866267	-0.551353	0.414934	-0.162836	-0.712033	0.33158	0.604756	0.93421	-0.0564416	-0.612178	-0.310769	-0.75241	-0.90886	-0.753221	-0.246856	-0.724096	-0.759111	-0.351692	-1.67719	-1.32394	-1.03765	-0.798465	-0.603375	-0.46423	-0.349846	0.642952	0.081501	-0.93264	-1.09441	-0.855775	-0.693147	-0.544804	-0.40162	-0.323944	-0.251662	0.114927	-0.119786	-0.274728	-0.471437
	1.52246	-0.0475638	-1.22363	-0.951747	-0.785198	0.466913	1.07209	1.52246	-0.809849	-2.41209	-0.562479	0.591093	-0.843325	-1.24675	-0.557666	-0.614509	-0.807123	-0.589676	-0.874257	-0.795211	-0.628792	-1.09755	-0.351765	-0.905334	-0.234634	0.981869	1.10328	0.996501	0.891718	0.774467	0.895884	1.11456	1.48304	-0.46423	-0.349846	0.399156	0.524866	0.706997	0.898389	1.39885	1.39948	0.904562	-0.0406928	-0.323944	-0.251662	-1.51053	-0.883277	-1.40933	-0.229175
	1.06375	-0.307785	-1.2789	-1.18198	-0.886405	0.189493	0.246248	1.06375	-1.26779	-0.783595	-0.564282	0.429662	-0.965048	-1.20708	-0.71275	-0.816555	-0.690503	-0.564986	-0.696877	0.67232	0.754637	0.911465	-0.0316324	-0.788816	-1.02879	-0.328001	-0.172433	0.0290393	0.402054	0.614566	0.7296	-0.798465	-0.603375	-0.46423	-0.349846	0.480421	0.081501	-0.0824581	-0.430146	-0.467046	-0.3942	-0.544804	-0.40162	-0.323944	-0.251662	-0.337701	-0.635529	-0.19245	-0.410372
	-0.1332	0.354315	0.779605	0.93139	0.685793	1.58267	-0.934072	-0.1332	-0.0200216	0.0551759	1.38217	0.923148	1.55414	0.756944	0.460866	1.29261	0.560145	2.02545	-0.562248	1.39304	0.454715	1.35232	0.776575	1.72093	1.87026	-0.0241086	-0.0711321	0.379177	0.56547	0.839177	0.86254	1.03476	-0.603375	-0.46423	-0.349846	0.399156	0.524866	-0.0217308	-0.0315853	-0.156063	0.104045	-0.0177618	-0.40162	-0.323944	-0.251662	0.834606	0.217687	-0.473917	-1.12232
	-1.75079	-1.24827	-0.368539	-0.156479	-1.37976	-1.68601	-0.934072	-1.75079	-0.127646	0.0770879	-0.343506	-1.09393	-0.837189	-0.340052	-0.892086	-0.57593	-0.162852	-0.267888	-0.128606	0.0388132	-0.544048	-0.560563	-0.580506	-1.49921	0.653204	-1.48713	-2.52911	-2.24425	-1.67719	-1.32394	-1.03765	-0.798465	-0.603375	-0.46423	-0.349846	-2.44513	-2.00865	-1.41846	-1.09441	-0.855775	-0.693147	-0.544804	-0.40162	-0.323944	-0.251662	0.646971	0.632847	0.131828	-0.0282567
	-1.66447	-1.12492	-1.22905	-1.18068	-0.752925	-1.74688	-0.934072	-1.66447	0.189296	0.145888	-0.615821	-1.10429	-1.49114	-1.15909	-0.775366	-0.730907	-0.729947	-0.545443	-0.147379	-0.690488	-0.379163	-0.550352	1.43907	0.190937	0.232649	-1.51281	-2.52911	-2.24425	-1.67719	-1.32394	-1.03765	-0.798465	-0.603375	-0.46423	-0.349846	-2.0388	-2.00865	-1.41846	-1.09441	-0.855775	-0.693147	-0.544804	-0.40162	-0.323944	-0.251662	-0.620534	0.0414712	-0.100296	0.580455
	-0.427696	-0.631015	-1.07234	-0.924574	-0.644483	-0.751247	-0.540632	-0.427696	-0.683746	-1.06446	-0.0055719	-0.440531	0.327162	-1.07476	-0.601669	0.175381	-0.372916	-0.836687	-0.740496	0.119432	-0.156486	0.165852	0.518526	-0.684187	0.334129	-0.706092	-0.629012	-0.311441	0.0303722	-1.32394	-1.03765	-0.798465	-0.603375	-0.46423	-0.349846	0.317891	-0.171851	-0.750458	-0.961559	-0.855775	-0.693147	-0.544804	-0.40162	-0.323944	-0.251662	-0.94869	-0.543908	0.0744063	0.80345
	0.0989451	-1.24916	-1.06404	-0.915559	-1.7706	-0.261094	-0.377664	0.0989451	-0.673102	-0.914414	-0.386631	-0.0896329	-0.589217	-1.0452	-1.50267	-0.531541	-0.842554	-0.724584	-0.567835	-0.702639	-1.04056	-0.731172	-0.170551	1.19818	2.21166	0.236881	0.136426	0.061661	0.157068	0.541615	0.68439	-0.798465	-0.603375	-0.46423	-0.349846	0.317891	0.588204	0.828451	0.699109	-0.467046	-0.493849	-0.544804	-0.40162	-0.323944	-0.251662	-0.703123	-0.338713	-0.89841	-0.562869
	0.256653	-0.474571	0.833463	0.621178	-0.781142	0.470854	-0.540632	0.256653	-1.20392	0.621677	0.750187	1.38202	0.954685	0.80746	-0.64307	0.609509	0.978375	0.15087	-0.140251	-0.184276	1.07949	1.76494	0.365009	-0.826068	-0.63009	-0.329592	-0.257491	0.183812	0.494949	0.468245	0.600161	-0.798465	-0.603375	-0.46423	-0.349846	-0.0884358	-0.108513	-0.507549	-0.562999	-0.311555	-0.593498	-0.544804	-0.40162	-0.323944	-0.251662	-0.667171	-0.485842	0.156312	-0.133342
	-0.243828	-0.64385	1.06729	1.08744	-0.778827	-0.121737	-0.147192	-0.243828	0.445516	-1.15514	-0.495362	-0.633084	-0.62357	1.06959	-0.677362	-0.414498	-0.116792	-0.398402	-0.765036	-0.841842	-0.627812	-0.236214	0.298404	-0.923046	0.581622	-0.189256	-0.286453	-0.132466	0.0904917	0.285695	-1.03765	-0.798465	-0.603375	-0.46423	-0.349846	0.317891	0.524866	0.160451	-0.230865	-0.622538	-0.693147	-0.544804	-0.40162	-0.323944	-0.251662	0.866889	-0.849619	-0.933507	-1.03864
	0.804178	-0.457444	-1.03391	-0.620779	-0.959789	1.43319	-0.540632	0.804178	-2.10485	0.408382	0.79403	1.94562	1.24668	-1.10695	-0.803339	1.09589	0.18693	1.23938	-0.924726	0.394082	-0.353059	-0.45343	-1.10737	-0.0349216	0.787243	0.420009	0.395859	0.582958	0.581658	0.567193	0.767014	0.999648	-0.603375	-0.46423	-0.349846	0.15536	0.398191	0.281906	0.433402	0.621395	0.104045	-0.149522	-0.40162	-0.323944	-0.251662	-0.549965	-0.644789	-0.480118	-0.753047
	1.42511	-0.766168	-0.53247	-0.608107	-1.38432	2.01304	-0.377664	1.42511	-1.42448	1.28224	-0.286711	0.740519	0.110064	-0.55753	-1.37127	0.301591	-0.616077	0.88972	0.458775	-0.528106	0.121096	-1.14715	-1.161	-0.924842	-1.35597	0.465667	0.837018	0.705529	0.709839	0.810804	0.91961	1.18522	1.46251	-0.46423	-0.349846	0.15536	0.0181631	0.342633	0.433402	0.388157	0.502641	0.245759	-0.0406928	-0.323944	-0.251662	0.397808	1.62985	1.61843	0.871306
	-0.203042	-0.249066	-1.12919	-1.10676	-0.177943	-0.307183	-0.0543134	-0.203042	0.0675558	1.00602	0.258627	-0.320252	1.10163	-1.19267	-0.226204	1.09597	0.784935	-0.25316	0.587189	0.218584	0.248617	-0.390986	-0.194563	0.115135	-0.5533	-0.379173	-0.508372	-0.322653	0.201841	-1.32394	-1.03765	-0.798465	-0.603375	-0.46423	-0.349846	0.15536	0.398191	-0.0217308	-0.961559	-0.855775	-0.693147	-0.544804	-0.40162	-0.323944	-0.251662	-0.555331	0.188343	-0.442257	-0.373609
	0.262472	0.0727397	0.361712	0.654491	-0.0817726	0.0955428	1.36006	0.262472	0.740972	-0.649184	-0.475482	-0.243395	-0.543543	0.251629	-0.0008887	-0.594711	-0.709693	-0.378968	-0.963985	-0.623531	1.32186	-0.0643974	0.458785	-0.993617	-0.619298	0.310794	0.205166	0.220804	0.410001	0.622682	0.746851	0.988692	-0.603375	-0.46423	-0.349846	0.724217	0.904894	0.889179	0.566255	0.15492	0.104045	-0.281283	-0.40162	-0.323944	-0.251662	-1.20009	-1.0005	0.0175483	-0.668225
	-0.917	-0.891019	-1.24488	-1.1613	-0.820435	-1.2492	-0.377664	-0.917	-1.76004	0.80247	-0.119847	-0.760966	0.0120643	-1.20173	-0.746414	-0.112143	-0.672957	-0.693282	-0.517061	0.448908	0.587446	0.854079	-0.105827	-0.998416	1.13275	-1.27249	-1.13167	-2.24425	-1.67719	-1.32394	-1.03765	-0.798465	-0.603375	-0.46423	-0.349846	-1.79501	-1.81864	-1.41846	-1.09441	-0.855775	-0.693147	-0.544804	-0.40162	-0.323944	-0.251662	-0.410354	-0.805304	-0.507823	0.213863
	-0.968161	-0.0427099	-1.28624	-1.17144	1.37564	-1.31018	0.310094	-0.968161	1.38779	-1.02449	-0.471923	-0.937578	-0.405138	-1.30241	0.268773	-0.446939	-0.775744	-0.78723	-0.899912	-0.753246	-0.488626	-0.552298	0.370304	-0.349707	-0.246986	-0.709143	-0.7965	-0.524191	-1.67719	-1.32394	-1.03765	-0.798465	-0.603375	-0.46423	-0.349846	0.724217	0.398191	-0.750458	-1.09441	-0.855775	-0.693147	-0.544804	-0.40162	-0.323944	-0.251662	0.427072	-0.476787	-1.62176	-1.85371
	2.48164	0.691759	-1.28612	-1.15774	-0.505037	3.06125	0.735152	2.48164	-0.457469	-0.169619	-0.0969859	3.80165	0.18556	-1.38195	-0.0036768	-0.0807124	-0.332756	-0.412731	-0.77642	-0.299357	-0.126302	-1.05726	1.15695	0.236909	-0.173058	2.35253	2.28464	1.93261	1.50849	1.40903	1.4055	1.71036	2.05816	2.52151	3.11319	0.642952	0.968232	1.25354	1.69551	2.02082	2.59527	2.48569	2.84673	3.4834	4.79057	-0.560305	-1.31666	-1.41873	-0.539968
	-0.46436	-0.377958	-0.482154	-0.390752	-0.160441	-0.584098	0.246248	-0.46436	0.182743	-0.799273	-0.386158	-0.74267	-0.0852635	-0.478358	-0.291779	-0.0955685	-0.394699	0.153384	-0.316988	-0.566676	-0.861208	-0.700455	-0.583379	0.138329	-0.600326	-0.242946	-0.27813	-0.145265	0.106899	0.331935	-1.03765	-0.798465	-0.603375	-0.46423	-0.349846	0.480421	0.461529	0.160451	-0.297292	-0.700284	-0.693147	-0.544804	-0.40162	-0.323944	-0.251662	1.08724	-0.874629	-1.42684	-0.931425
	-0.0940199	0.25454	-0.820877	-0.956028	0.489444	-0.0849411	-0.540632	-0.0940199	0.543564	0.37515	-0.0503632	-0.351763	0.566152	-0.838035	0.330536	0.522113	0.301343	0.990793	0.543867	-0.2991	-0.581142	-1.12817	0.938792	-0.335642	0.429805	-0.323226	-0.443069	-0.242311	0.038929	-1.32394	-1.03765	-0.798465	-0.603375	-0.46423	-0.349846	0.724217	0.778218	0.0997237	-0.496572	-0.855775	-0.693147	-0.544804	-0.40162	-0.323944	-0.251662	0.958277	0.198342	0.721579	-0.173745
	-0.465415	-0.561668	0.582696	0.679322	-0.492494	-0.768311	0.484496	-0.465415	-0.231072	1.48	-0.638709	-0.836142	-1.1147	0.535553	-0.507628	-0.741574	-0.39126	-0.580547	-0.38738	-0.354898	-0.200901	-0.0901466	0.00090519	-1.24654	-1.21961	-0.846876	-0.92897	-0.651811	-1.67719	-1.32394	-1.03765	-0.798465	-0.603375	-0.46423	-0.349846	0.399156	-0.0451748	-1.35773	-1.09441	-0.855775	-0.693147	-0.544804	-0.40162	-0.323944	-0.251662	-0.0047125	2.4348	1.31167	0.926501
	-0.031731	1.36995	1.21087	1.5554	2.04484	0.00032136	-0.540632	-0.031731	1.49978	-0.58268	0.295283	0.117237	0.778361	1.15918	1.62267	0.54468	0.108514	-0.527845	-0.0356246	-0.189942	-0.704468	-0.682583	-0.146614	-0.0465543	0.439234	0.833131	0.805649	0.589339	0.518	0.557148	0.711356	-0.798465	-0.603375	-0.46423	-0.349846	0.480421	0.71488	1.07136	1.29695	1.24336	0.502641	-0.544804	-0.40162	-0.323944	-0.251662	-1.09916	-0.725462	0.0534573	-0.242058
	-0.40559	-0.121277	0.103762	0.769125	0.234433	-0.451858	-0.934072	-0.40559	1.02645	0.711874	-0.474766	-0.661831	-0.543893	0.0466639	-0.009071	-0.546772	-0.681974	-0.41742	-0.862459	-0.536695	-0.617113	0.688375	-0.411075	0.0413183	-0.741485	-0.641963	-0.630759	-0.222034	0.00703673	-1.32394	-1.03765	-0.798465	-0.603375	-0.46423	-0.349846	0.561687	0.081501	-0.568276	-0.762279	-0.855775	-0.693147	-0.544804	-0.40162	-0.323944	-0.251662	-0.714322	-0.184091	0.068357	-1.6706
	-0.320781	-0.586924	-0.474147	-0.198197	-0.639386	-0.641628	-0.540632	-0.320781	-0.145718	-0.320457	-0.230028	-0.518205	0.117984	-0.380938	-0.585011	-0.0420858	-0.537567	-0.0429797	-0.488014	0.821702	0.481616	1.18479	-0.352444	1.28545	-0.456772	-0.705729	-0.733562	-0.276293	0.0194368	-1.32394	-1.03765	-0.798465	-0.603375	-0.46423	-0.349846	0.399156	0.0181631	-0.811186	-0.828706	-0.855775	-0.693147	-0.544804	-0.40162	-0.323944	-0.251662	-0.263975	0.961028	-1.19305	-0.894434
	0.673184	1.29953	-1.26665	-1.11702	1.01526	0.635507	-0.540632	0.673184	0.951756	-1.26354	-0.380671	0.482032	-0.585557	-1.33011	1.30751	-0.530473	-0.764422	-0.458898	-0.531925	0.599672	-0.533961	-0.166676	-0.214817	1.02935	1.93936	1.31719	1.08806	0.7539	0.759524	0.954598	1.18523	1.44239	1.66136	2.06033	2.65027	0.724217	1.15825	1.61791	1.56266	1.08787	0.901237	0.904562	1.40302	1.03582	0.206723	0.21231	-0.511036	-1.33939	-1.21362
	0.725809	1.31012	0.231348	0.312066	0.975259	1.09925	-0.0543134	0.725809	0.997474	-1.04464	-0.257204	0.166982	0.10589	0.205399	1.30263	0.233987	-0.630594	-0.009889	0.146971	-0.447948	-0.839287	-0.593368	-0.622451	1.07894	1.51059	1.05221	0.918053	0.675345	0.588578	0.699032	0.911848	1.2624	1.49632	1.93199	-0.349846	0.642952	0.968232	1.31427	1.56266	1.24336	0.60229	0.113999	0.320235	-0.051991	-0.251662	0.126157	-1.4283	-0.397991	-1.23046
	0.227303	0.0660586	1.62594	1.63819	-0.0648274	0.911317	-0.377664	0.227303	-0.0295337	0.554087	1.20479	2.23314	1.17013	1.6134	0.00283794	0.838368	0.290446	-0.342005	0.338751	0.941383	-0.0945952	0.914084	-0.642372	-0.735139	1.34758	0.17176	0.224277	0.284621	0.345453	0.716751	0.891662	1.10625	-0.603375	-0.46423	-0.349846	-0.169701	0.081501	0.160451	0.234122	-0.311555	-0.294551	-0.281283	-0.40162	-0.323944	-0.251662	-0.048069	0.429888	-0.11794	-0.276067
	-1.05187	-0.771425	-0.359948	-0.483009	-0.374592	-1.0561	-0.540632	-1.05187	0.17928	-2.09277	0.340218	-0.822849	1.06603	-0.286936	-0.561227	0.760734	-0.518551	0.480925	-0.218066	-0.819308	0.30559	-0.0957107	-1.31501	-1.53836	-0.0380476	-1.08344	-1.00053	-0.496607	-1.67719	-1.32394	-1.03765	-0.798465	-0.603375	-0.46423	-0.349846	-0.0884358	-0.931906	-1.297	-1.09441	-0.855775	-0.693147	-0.544804	-0.40162	-0.323944	-0.251662	-0.895248	-1.0176	0.0793461	-1.69467
	0.239279	-0.394034	1.15592	1.36349	-0.669211	-0.0280283	0.688122	0.239279	0.12874	-1.33042	0.0889126	0.42662	0.446622	1.18329	-0.542565	0.0919364	-0.728257	-0.551891	-0.938917	-0.583415	0.134535	-1.13216	-0.125324	-0.671877	-0.532155	0.0209744	-0.10769	0.0147433	0.281425	0.495426	0.914071	0.99775	-0.603375	-0.46423	-0.349846	0.561687	0.778218	0.524815	-0.0315853	-0.233809	-0.493849	-0.281283	-0.40162	-0.323944	-0.251662	-1.27578	-1.35585	-0.663805	0.53578
	0.796675	2.27541	-0.270692	-1.16043	1.92764	3.9237	1.07209	0.796675	0.0911726	1.49268	0.488366	2.48956	0.705073	-0.25675	2.41528	0.228347	1.0873	2.07125	0.952557	2.51234	3.18217	3.05891	3.09534	2.57677	1.04241	0.788889	0.554381	0.77479	2.09108	2.47493	2.22436	2.60195	2.76737	3.30765	4.5166	0.724217	1.15825	0.767724	-0.230865	-0.156063	0.203694	0.37752	0.861626	1.30777	1.58188	1.65799	1.63775	1.85878	1.21562
	0.437753	0.0810463	-0.95252	-1.02619	-0.189492	0.024472	-0.147192	0.437753	-0.240057	0.678293	-0.569362	-0.187216	-0.924764	-0.994055	-0.0488728	-0.786341	-0.770412	-0.774203	-0.764577	-0.997049	-0.632389	-0.476309	-0.0315589	0.575154	1.04308	-0.160358	-0.0249026	0.01073	0.397766	0.597541	0.649092	-0.798465	-0.603375	-0.46423	-0.349846	0.561687	0.271515	0.342633	-0.164439	-0.233809	-0.194902	-0.544804	-0.40162	-0.323944	-0.251662	0.521543	0.272442	-0.4799	0.351081
	-1.00663	-0.570212	0.241889	-0.432679	0.096799	-1.32381	-0.147192	-1.00663	-0.146397	-0.502154	0.134142	-0.842215	0.807804	0.198509	-0.339338	0.578181	-0.176342	-0.817265	-0.745971	-0.62585	-0.374999	-1.17669	-0.464562	-1.00418	-1.30722	-1.10965	-1.04795	-2.24425	-1.67719	-1.32394	-1.03765	-0.798465	-0.603375	-0.46423	-0.349846	-0.657293	-1.18526	-1.41846	-1.09441	-0.855775	-0.693147	-0.544804	-0.40162	-0.323944	-0.251662	-1.14609	-0.157142	1.2712	-1.71509
	0.494319	1.45061	1.76364	1.81937	1.38223	0.244853	0.688122	0.494319	0.597885	0.386398	-0.541281	-0.224258	-0.697411	1.81132	1.54424	-0.596892	-0.354009	-0.576942	-0.699715	-0.715731	-0.315126	-0.772224	-0.725176	0.772682	1.10989	0.701091	0.757032	0.90236	0.950853	1.0964	1.1571	1.29868	1.55237	1.92969	-0.349846	0.480421	0.588204	0.464088	0.499829	0.465903	0.701939	1.03632	1.22255	0.219962	-0.251662	0.16496	-0.456912	-0.470387	0.530145
	-0.347095	-0.262023	-1.00888	-0.812071	-0.0702036	2.12109	-0.377664	-0.347095	-0.830801	0.272316	0.745311	0.382748	0.928118	-1.0083	-0.193983	0.489197	1.81635	3.52495	0.851564	-0.510475	0.179713	0.157208	1.31576	-0.413426	1.3187	-0.885535	-0.33325	-0.186836	0.148487	0.38584	-1.03765	-0.798465	-0.603375	-0.46423	-0.349846	0.236625	-1.12192	-0.811186	-0.828706	-0.77803	-0.693147	-0.544804	-0.40162	-0.323944	-0.251662	1.19588	1.25022	1.90583	0.171639
	0.559986	1.68956	1.18203	1.79115	1.57928	2.52406	-0.377664	0.559986	1.17719	0.48188	0.148661	1.1406	0.447298	1.20317	1.80382	0.0096765	-0.28951	0.395776	0.00231713	1.8906	-0.0650762	0.683487	-0.105991	-0.814753	0.317519	1.24413	1.2966	1.07061	0.980403	1.23657	1.26761	1.551	1.93076	2.25879	2.85075	0.642952	0.778218	1.07136	1.1641	0.854632	1.20018	1.16808	1.22255	1.85168	2.04026	0.483478	0.966642	0.883969	-0.785661
	0.204452	0.460572	1.13998	0.615068	0.470187	-0.0527105	1.07209	0.204452	1.00723	0.244587	-0.683906	-0.640826	-1.28648	1.1315	0.474649	-0.710957	0.0540558	-0.736285	-0.386474	-0.79637	-0.605263	-0.407448	0.457846	-0.315351	-0.800968	0.455539	0.557595	0.487106	0.492399	0.548365	0.748105	-0.798465	-0.603375	-0.46423	-0.349846	0.561687	0.524866	0.706997	0.765535	0.69914	0.00439628	-0.544804	-0.40162	-0.323944	-0.251662	-0.0984855	0.196198	-0.134952	-0.335254
	-0.985578	-1.23831	0.391681	0.411919	-1.65636	-1.0561	-0.934072	-0.985578	0.288408	0.284779	-0.532738	-0.931072	-0.946299	0.495856	-1.13252	-0.587393	-0.626705	-0.372762	-0.833759	-0.4184	-0.954168	-0.830774	-0.579178	-1.53266	-1.37472	-0.839838	-0.566794	-0.473519	-1.67719	-1.32394	-1.03765	-0.798465	-0.603375	-0.46423	-0.349846	-0.413497	-0.80523	-0.689731	-1.09441	-0.855775	-0.693147	-0.544804	-0.40162	-0.323944	-0.251662	1.05637	1.044	0.636871	-0.133379
	-0.65823	-0.563965	-0.869894	-1.04529	-0.327722	-0.399678	-0.540632	-0.65823	-1.00681	0.119144	1.67938	0.24084	1.77512	-0.848064	-0.446794	1.35912	0.60645	0.692414	0.224071	1.14909	1.58973	0.708844	0.0423188	0.689512	0.108829	-0.89098	-0.771356	-0.375886	-1.67719	-1.32394	-1.03765	-0.798465	-0.603375	-0.46423	-0.349846	-1.06362	-1.05858	-1.11482	-1.09441	-0.855775	-0.693147	-0.544804	-0.40162	-0.323944	-0.251662	-1.11373	-0.406357	-0.291623	0.634271
	-1.94427	-1.19606	-1.15957	-0.863346	-0.448421	-1.82915	-0.934072	-1.94427	-1.70098	1.13498	-0.244105	-1.11481	-0.760655	-1.19643	-0.766881	-0.725448	0.897357	1.69337	3.91105	2.30624	2.65027	2.64548	2.24753	2.14525	1.37454	-1.42007	-2.52911	-2.24425	-1.67719	-1.32394	-1.03765	-0.798465	-0.603375	-0.46423	-0.349846	-3.25778	-2.00865	-1.41846	-1.09441	-0.855775	-0.693147	-0.544804	-0.40162	-0.323944	-0.251662	1.64952	1.53437	1.42028	1.35142
	-0.751378	-1.18422	-0.324196	-0.0099858	-1.5731	-1.32381	-0.0543134	-0.751378	-3.01152	0.214993	1.15645	-0.530137	1.99856	-0.168235	-1.14605	2.23122	0.818247	-0.742807	-0.292997	-0.182373	-0.843615	-0.203003	0.954624	-0.938028	1.32288	-1.26151	-1.15931	-2.24425	-1.67719	-1.32394	-1.03765	-0.798465	-0.603375	-0.46423	-0.349846	-0.332232	-1.62862	-1.41846	-1.09441	-0.855775	-0.693147	-0.544804	-0.40162	-0.323944	-0.251662	-1.35164	-0.0436127	0.580467	-0.136173
	-0.751862	-0.862556	-0.266177	-0.49766	-0.876378	-0.276053	-0.540632	-0.751862	0.169085	0.686219	-0.431738	-0.781278	-0.571577	-0.282116	-0.767334	-0.549457	-0.192786	0.0196349	1.52386	0.960349	0.997284	1.2307	1.4989	-0.464361	1.09798	-0.378623	-0.0650475	0.0651506	0.480025	0.514526	0.670527	-0.798465	-0.603375	-0.46423	-0.349846	-0.250966	-0.551878	-0.386095	-0.562999	-0.389301	-0.493849	-0.544804	-0.40162	-0.323944	-0.251662	1.73453	0.913453	0.916853	1.03103
	1.18196	1.45507	-0.7053	-0.481469	0.730123	1.45286	0.825445	1.18196	0.832365	0.648188	0.233368	1.87548	0.657334	-0.720346	1.3229	0.462156	-0.303521	-0.348925	-0.170271	0.461242	0.531358	0.674884	0.20644	0.524669	0.379595	1.41702	1.18891	0.869448	0.959585	1.03762	1.25568	1.36413	1.8874	2.36404	3.08414	0.724217	1.15825	1.55718	1.29695	1.24336	1.10054	1.56336	0.861626	1.03582	1.12349	-0.30166	0.259974	0.158048	0.985736
	-0.542956	0.30142	1.49632	1.67885	1.20797	-0.641628	0.178744	-0.542956	1.11757	0.777983	-0.599532	-0.848582	-0.80935	1.48958	0.533643	-0.686721	-0.185629	-0.208369	-0.546705	-0.439446	0.423453	-0.457231	0.663864	2.29955	-0.0265187	-0.438656	-0.410907	0.167895	0.365948	0.548355	0.664765	-0.798465	-0.603375	-0.46423	-0.349846	0.724217	0.398191	-0.446822	-0.430146	-0.467046	-0.3942	-0.544804	-0.40162	-0.323944	-0.251662	1.55852	1.33212	0.648565	0.887899
	1.81958	-0.753295	-1.26776	-1.13081	-1.42146	1.04048	0.246248	1.81958	-1.75385	-1.53486	-0.670913	0.405987	-1.20252	-1.32806	-1.48611	-0.832646	-0.54474	-0.931482	-0.606119	-0.500205	-0.192726	-0.34068	1.24987	0.0795768	-1.09786	0.029409	-0.124326	0.170491	0.254823	0.757047	0.894076	1.01964	-0.603375	-0.46423	-0.349846	0.642952	0.904894	0.281906	0.300548	-0.389301	-0.294551	-0.149522	-0.40162	-0.323944	-0.251662	-1.11096	-0.0470961	-0.172187	-1.18325
	0.611739	1.67118	1.3791	1.72703	1.49569	0.651613	3.07824	0.611739	0.748011	0.700477	-0.473339	-0.136796	-0.260622	1.38226	1.76514	-0.435279	0.216254	-0.521974	-0.0020679	-0.908364	-0.665654	0.0042163	-0.971427	-0.854114	-1.37105	0.815498	0.581261	0.401015	0.592999	0.683635	0.803851	1.11073	1.40861	-0.46423	-0.349846	0.724217	1.15825	1.43572	1.03124	0.854632	0.701939	-0.0177618	-0.221157	-0.323944	-0.251662	0.813676	-0.151646	-1.09392	0.410397
	0.299884	-0.303782	-0.887096	-0.98328	-0.583986	-0.513365	-0.540632	0.299884	0.362908	-0.710323	-0.68574	-0.522668	-1.42233	-0.917446	-0.456324	-0.868919	-0.763685	-0.703246	-0.128409	-0.553108	-0.90589	-0.960685	-1.04536	-1.55116	-0.803669	-0.10512	-0.0757864	0.107811	0.305436	0.375386	0.712486	-0.798465	-0.603375	-0.46423	-0.349846	0.480421	0.398191	0.160451	-0.0315853	-0.0005717	-0.593498	-0.544804	-0.40162	-0.323944	-0.251662	-1.20049	-0.0878862	-1.52575	0.0372426
	-0.32869	-0.47244	-0.746801	-0.925873	-0.441657	-0.0849411	-0.0543134	-0.32869	0.731635	0.863029	-0.450934	-0.546868	-0.689308	-0.731864	-0.447676	-0.681188	-0.387496	0.542528	0.687453	1.47975	0.323685	0.662925	-0.253472	0.181634	0.87415	-0.590725	-0.185858	0.0349393	0.19392	0.320355	-1.03765	-0.798465	-0.603375	-0.46423	-0.349846	0.561687	-0.425202	-0.386095	-0.363719	-0.544792	-0.693147	-0.544804	-0.40162	-0.323944	-0.251662	0.578596	0.23129	0.425503	0.618431
	0.69729	-0.198848	-0.380945	-0.316747	-0.644229	-0.445141	0.484496	0.69729	-0.495339	-0.285055	-0.520376	0.0723821	-0.762881	-0.402653	-0.463789	-0.683129	-0.763526	-0.70692	-0.606311	-0.595909	-0.94506	-0.89135	-0.123502	-0.31246	-0.0522551	-0.540133	-0.475604	-0.222995	0.267361	0.395955	-1.03765	-0.798465	-0.603375	-0.46423	-0.349846	0.15536	-0.108513	-0.386095	-0.762279	-0.700284	-0.693147	-0.544804	-0.40162	-0.323944	-0.251662	-2.09853	-0.814285	1.00294	-0.687342
	0.608809	0.89117	1.41592	1.74817	0.621087	-0.171727	-0.540632	0.608809	0.629069	-2.21169	-0.164169	1.02135	-0.187033	1.39889	0.848148	-0.42937	1.67028	-0.443658	-0.167732	0.721935	-0.505442	-0.67996	-0.570278	0.478095	0.0221209	0.315928	0.0766064	0.0944338	0.263453	0.453157	0.673625	-0.798465	-0.603375	-0.46423	-0.349846	0.724217	1.15825	1.07136	0.632682	-0.0783174	-0.493849	-0.544804	-0.40162	-0.323944	-0.251662	-1.41442	-0.204475	-1.40609	-1.53078
	-0.619496	-1.04792	0.297368	-1.08559	-1.32658	0.841629	-0.540632	-0.619496	-2.65594	1.87737	1.22516	0.0496725	1.3736	0.273246	-1.0291	1.07586	0.860593	-0.178299	1.43381	-0.165585	0.287219	-0.142271	-0.475859	-0.822251	-1.33579	-0.742257	-0.307895	0.153243	0.178187	0.278718	-1.03765	-0.798465	-0.603375	-0.46423	-0.349846	-1.38868	-1.2486	-1.05409	-0.762279	-0.77803	-0.693147	-0.544804	-0.40162	-0.323944	-0.251662	0.955001	2.23972	0.939138	1.02738
	-0.961221	-0.306958	0.0392621	0.861637	0.690727	-0.995267	-0.540632	-0.961221	0.716921	-1.01694	-0.421694	-0.938358	-0.238708	0.0607971	-0.0444933	-0.264034	-0.17722	0.877183	1.03973	1.73724	0.316127	0.32456	-0.261917	0.204016	0.979111	-0.946682	-1.02147	-0.533885	-1.67719	-1.32394	-1.03765	-0.798465	-0.603375	-0.46423	-0.349846	0.399156	-0.171851	-1.35773	-1.09441	-0.855775	-0.693147	-0.544804	-0.40162	-0.323944	-0.251662	0.0901113	-0.396622	0.172107	-1.08649
	-0.126277	-0.974236	-0.893808	-0.896903	-1.34211	-0.83124	-0.0543134	-0.126277	-0.810627	-0.26407	-0.688443	-0.785177	-1.24499	-0.900556	-1.10491	-0.771924	-0.654642	-0.510346	-0.89098	-1.01808	-0.585389	-1.20129	-0.164012	0.471083	-1.07653	-0.876472	-0.718842	-0.327673	-0.0485494	-1.32394	-1.03765	-0.798465	-0.603375	-0.46423	-0.349846	0.317891	-0.551878	-0.811186	-0.895133	-0.855775	-0.693147	-0.544804	-0.40162	-0.323944	-0.251662	0.184209	-0.284473	-0.757002	-0.267034
	1.40118	1.08746	-1.28449	-1.12804	0.249572	1.15441	-0.377664	1.40118	0.379	0.731072	-0.471526	0.837988	-0.644672	-1.31564	0.818047	-0.520126	-0.559655	-0.46647	-0.685423	-0.664622	-0.607513	-0.941708	-0.816204	-0.630996	-0.32308	1.34923	1.3632	1.16115	1.0071	0.95281	1.03871	1.23703	1.59949	2.04333	2.57729	0.642952	0.841556	1.07136	1.29695	1.63209	1.79808	1.82688	1.22255	0.763868	0.206723	-0.197339	-0.604966	1.39257	0.353003
	0.285494	-1.321	-0.0480553	0.209844	-1.86922	-0.20482	0.310094	0.285494	-2.84837	-1.39099	-0.296071	-0.173035	-0.103407	0.00024137	-1.64869	0.0649738	0.445404	0.378656	-0.5263	-0.511796	-0.695651	1.6651	-0.288504	0.575398	-0.0826547	-0.667609	-0.410123	-0.136204	0.23711	0.423165	-1.03765	-0.798465	-0.603375	-0.46423	-0.349846	-0.0884358	-0.615216	-0.750458	-0.828706	-0.77803	-0.693147	-0.544804	-0.40162	-0.323944	-0.251662	-1.59856	-0.627461	-0.605459	-0.124118
	-0.258234	-0.670377	1.63381	1.73003	-0.813868	-0.089001	0.310094	-0.258234	0.50848	0.297026	-0.185879	-0.344563	0.0145272	1.63546	-0.703834	-0.19161	-0.425604	-0.535928	-0.504599	-0.804044	-0.5754	-0.636687	0.744073	-0.945221	0.373902	-0.0071107	0.126947	0.134484	0.252055	0.445657	0.659341	-0.798465	-0.603375	-0.46423	-0.349846	0.561687	0.398191	0.464088	0.300548	-0.0783174	-0.493849	-0.544804	-0.40162	-0.323944	-0.251662	0.648858	-0.538112	-1.74059	0.138023
	-0.961484	-0.777444	0.694306	0.762655	-0.496726	-1.34282	-0.377664	-0.961484	0.54232	0.720358	-0.294475	-0.881454	-0.0129772	0.675555	-0.598095	-0.211189	-0.246946	-0.527328	0.188201	-0.493906	0.510601	-0.364604	-0.622103	1.92135	-0.54016	-1.23172	-1.05881	-2.24425	-1.67719	-1.32394	-1.03765	-0.798465	-0.603375	-0.46423	-0.349846	-0.0884358	-1.43861	-1.41846	-1.09441	-0.855775	-0.693147	-0.544804	-0.40162	-0.323944	-0.251662	-0.549731	0.951337	-0.921544	-1.105
	0.0359034	0.833315	1.01921	1.51092	1.17055	0.0713155	0.825445	0.0359034	0.663957	-1.12198	0.246291	0.121457	0.848398	0.938202	0.968851	0.462141	-0.0719631	-0.509679	-0.546479	-0.558702	-0.0591497	0.0274815	-0.779044	-0.431745	0.0989222	0.314059	0.1636	0.264325	0.46217	0.637642	0.755313	0.986334	-0.603375	-0.46423	-0.349846	0.724217	0.968232	0.767724	0.366975	0.15492	0.203694	-0.149522	-0.40162	-0.323944	-0.251662	-1.21317	-0.664334	0.0221447	-0.656874
	1.99042	-1.11156	-0.974459	-0.716585	-1.71072	1.33328	1.07209	1.99042	-1.44835	1.03999	-0.587088	0.640915	-0.671791	-0.948709	-1.96403	-0.529733	-0.757607	-0.396912	-0.328197	0.497856	-0.434105	-0.527527	-0.223979	0.16925	0.357965	0.979455	1.19933	1.1565	0.951375	0.963185	1.12621	1.3586	1.71635	2.15168	2.71862	0.642952	0.588204	0.706997	1.03124	1.16562	1.10054	1.16808	1.04209	1.03582	1.12349	-0.537394	-0.0810592	0.0943362	1.85754
	-0.384296	-0.0984797	0.67127	0.920186	0.249606	-0.336956	-0.540632	-0.384296	-0.70763	0.293917	-0.19092	-0.530638	0.10394	0.673984	0.010741	0.0200279	-0.434901	-0.402214	-0.401591	0.132844	-0.255191	-0.917642	0.512497	-0.131065	-0.388111	-0.650426	-0.556899	-0.177363	0.249553	0.280604	-1.03765	-0.798465	-0.603375	-0.46423	-0.349846	0.15536	-0.298526	-0.689731	-0.828706	-0.77803	-0.693147	-0.544804	-0.40162	-0.323944	-0.251662	0.404073	-0.467938	0.983793	0.196899
	-0.674941	-0.316225	0.221324	0.311639	0.198794	-0.80531	-0.377664	-0.674941	0.615452	-2.33049	-0.469676	-0.753974	-0.700795	0.193257	-0.149735	-0.691434	-0.832689	0.312261	-0.0334929	-0.799667	-0.23817	2.25418	0.194824	0.0233092	0.144125	-0.759771	-0.823581	-0.525208	-1.67719	-1.32394	-1.03765	-0.798465	-0.603375	-0.46423	-0.349846	0.561687	0.271515	-0.93264	-1.09441	-0.855775	-0.693147	-0.544804	-0.40162	-0.323944	-0.251662	-1.35384	-1.22989	-0.782262	-1.34641
	-0.926805	-0.832051	0.668388	0.940665	-0.667594	-1.46075	-0.147192	-0.926805	0.209435	-1.84108	-0.391045	-0.894763	-0.260681	0.740263	-0.673786	-0.346862	-0.303887	-0.124767	-0.163168	-0.674972	-1.10078	1.03346	-0.951972	-0.320229	-0.227234	-1.22275	-1.15941	-2.24425	-1.67719	-1.32394	-1.03765	-0.798465	-0.603375	-0.46423	-0.349846	-0.332232	-1.43861	-1.41846	-1.09441	-0.855775	-0.693147	-0.544804	-0.40162	-0.323944	-0.251662	-1.90658	-0.653072	0.110957	-1.95272
	-0.262549	-0.721569	-1.20238	-1.17721	-0.894767	-0.963849	-0.540632	-0.262549	-0.577162	-0.874056	-0.423557	-0.572169	-0.434538	-1.12549	-0.762657	-0.376881	-0.349084	-0.484824	-0.546823	-0.956446	-0.0929369	-0.544998	-0.419811	1.48823	1.07132	-1.02105	-0.626613	-0.34915	-1.67719	-1.32394	-1.03765	-0.798465	-0.603375	-0.46423	-0.349846	0.0740949	-1.12192	-0.993368	-1.09441	-0.855775	-0.693147	-0.544804	-0.40162	-0.323944	-0.251662	-0.387592	-0.506471	-1.46847	-1.88145
	1.41402	2.32356	0.457449	-0.0173451	1.32568	1.84742	-0.225177	1.41402	1.11882	0.044975	-0.324788	1.78635	-0.477602	0.504476	2.2685	-0.531008	-0.803781	0.0552076	-0.562756	0.116917	-0.651991	-0.450266	-0.823298	-1.44076	0.976887	1.83438	1.61051	1.31949	1.29839	1.27673	1.29774	1.38912	1.82001	2.21032	2.72695	0.724217	1.15825	1.43572	1.36338	1.55434	1.99738	2.74921	2.12487	2.39559	2.49865	0.499423	0.175154	-0.483353	-1.15646
	-1.12336	-1.05877	1.14316	1.17997	-1.10975	-1.2066	-0.540632	-1.12336	0.339776	-0.681158	-0.403397	-0.984357	-0.187882	1.14833	-0.875825	-0.29654	-0.530545	-0.752116	0.0974262	-0.592883	-1.02229	-0.831457	-0.318843	-0.0907521	-0.545985	-0.949562	-0.82192	-0.639365	-1.67719	-1.32394	-1.03765	-0.798465	-0.603375	-0.46423	-0.349846	-0.250966	-0.80523	-1.17555	-1.09441	-0.855775	-0.693147	-0.544804	-0.40162	-0.323944	-0.251662	0.848397	-0.568457	-0.671849	-1.4809
	-1.2775	-0.798657	1.70772	1.53849	-0.110292	0.887293	-0.934072	-1.2775	-0.380976	-1.18504	10.3459	1.36309	5.24932	1.7493	-0.518923	7.05988	6.26867	4.85189	3.81993	3.07519	2.80339	2.44968	2.18695	1.96435	1.60171	0.289702	0.78626	0.660184	0.476022	0.43707	-1.03765	-0.798465	-0.603375	-0.46423	-0.349846	-2.0388	-1.31193	-0.811186	-0.430146	-0.156063	-0.693147	-0.544804	-0.40162	-0.323944	-0.251662	-0.807445	-0.958566	-0.891539	-0.716893
	-0.665195	-0.420151	-0.997221	-0.931869	-0.0266924	0.229869	-0.934072	-0.665195	0.0584093	0.11309	-0.162778	-0.597925	0.0329903	-1.01071	-0.275252	-0.29598	0.477925	1.86249	0.321721	-0.241654	0.688062	-0.45656	-0.66355	0.857938	0.755133	-0.608664	-0.405256	0.0126732	0.159735	0.55896	-1.03765	-0.798465	-0.603375	-0.46423	-0.349846	-0.0884358	-0.425202	-0.629004	-0.562999	-0.77803	-0.693147	-0.544804	-0.40162	-0.323944	-0.251662	2.15219	1.73069	0.383556	-0.0847616
	1.27442	-0.203226	-1.09048	-0.895518	-0.850258	0.723075	1.03313	1.27442	-1.10279	0.0734011	-0.237984	1.57654	-0.20016	-1.06139	-0.65912	-0.360912	-0.169122	0.318065	-0.774952	-0.809879	0.495702	-0.179254	-0.78899	-0.749468	0.488981	0.316536	0.267259	0.461218	0.641566	0.697477	0.835869	1.07101	-0.603375	-0.46423	-0.349846	0.561687	0.71488	0.464088	0.300548	0.388157	0.303343	-0.149522	-0.40162	-0.323944	-0.251662	-1.10623	-1.23017	1.07657	0.257944
	-1.50834	-1.12231	-0.464463	-0.10455	-0.984552	-1.43949	-0.377664	-1.50834	-0.228462	0.914662	-0.54557	-1.08619	-0.789115	-0.407746	-0.823738	-0.573882	0.0931523	0.947106	0.918629	0.387161	1.06794	1.91852	1.18513	1.71187	0.376388	-1.40563	-0.963594	-2.24425	-1.67719	-1.32394	-1.03765	-0.798465	-0.603375	-0.46423	-0.349846	-0.819824	-1.81864	-1.41846	-1.09441	-0.855775	-0.693147	-0.544804	-0.40162	-0.323944	-0.251662	0.873192	-0.362282	-0.176129	0.938033
	-1.18466	-0.676654	-1.04111	-1.18448	0.106868	-1.57267	-0.934072	-1.18466	0.469232	-0.0218951	-0.498958	-0.987342	-0.766952	-1.07315	-0.405938	-0.645982	-0.826979	-0.106639	-0.576916	-0.268239	-0.605484	0.88397	-0.676147	0.513068	1.3292	-1.2442	-1.14481	-2.24425	-1.67719	-1.32394	-1.03765	-0.798465	-0.603375	-0.46423	-0.349846	-0.169701	-1.81864	-1.41846	-1.09441	-0.855775	-0.693147	-0.544804	-0.40162	-0.323944	-0.251662	-0.735653	1.38528	-0.481557	-0.968746
	0.842767	-0.368972	-0.42578	-0.927833	-0.87923	0.353647	1.18467	0.842767	-0.58639	0.0781989	-0.268514	0.820184	-0.212304	-0.344348	-0.711937	-0.426566	-0.625206	-0.244316	-0.614701	-0.683653	-0.425622	0.54092	1.85662	-0.548776	-0.0827717	0.320395	0.18068	0.216943	0.542359	0.702185	1.02128	1.17197	1.47261	-0.46423	-0.349846	0.642952	0.904894	0.828451	0.300548	0.232666	-0.0952527	0.113999	-0.0406928	-0.323944	-0.251662	0.0785561	-1.18291	0.488696	1.88083
	-0.895154	-0.850336	-0.834933	-1.17718	-0.740065	-0.764884	-0.540632	-0.895154	-0.456022	0.851325	-0.401594	-0.837696	-0.56025	-0.849354	-0.705735	-0.561531	-0.796793	-0.587262	-0.451867	-0.732573	-0.77405	-0.839805	-0.636469	-0.830094	0.0438235	-0.771136	-0.524041	-0.12663	0.00055414	-1.32394	-1.03765	-0.798465	-0.603375	-0.46423	-0.349846	-0.332232	-0.80523	-0.871913	-0.695852	-0.855775	-0.693147	-0.544804	-0.40162	-0.323944	-0.251662	1.8195	2.07357	1.10084	0.381957
	-2.03122	-1.13298	1.03823	0.423481	1.2293	-1.74688	-0.934072	-2.03122	-1.46665	0.937204	0.734775	-1.11869	0.305899	1.12369	-0.663999	-0.0036327	2.1046	3.12627	3.47362	2.8526	2.88396	2.92639	2.89597	2.50717	2.19553	-1.42363	-2.52911	-2.24425	-1.67719	-1.32394	-1.03765	-0.798465	-0.603375	-0.46423	-0.349846	-3.17652	-2.00865	-1.41846	-1.09441	-0.855775	-0.693147	-0.544804	-0.40162	-0.323944	-0.251662	2.08192	2.08532	1.98746	1.22181
	-0.641775	-0.444616	0.827534	0.25098	-0.103249	-1.17748	0.310094	-0.641775	0.0990257	-1.39823	-0.668841	-0.916208	-1.16761	0.907798	-0.311761	-0.796193	-0.549091	-0.395857	-0.388528	-0.323273	-0.457844	-0.222422	-0.165438	-1.09093	-1.0356	-0.674538	-0.65124	-0.455092	-1.67719	-1.32394	-1.03765	-0.798465	-0.603375	-0.46423	-0.349846	-0.332232	-0.361864	-0.629004	-1.09441	-0.855775	-0.693147	-0.544804	-0.40162	-0.323944	-0.251662	-1.0381	-1.47801	-1.18644	-0.384619
	-1.82678	-1.1269	-1.28419	-1.05585	-0.313619	-1.63445	-0.934072	-1.82678	-1.43296	1.1962	0.100644	-1.09223	-0.123706	-1.25553	-0.724217	-0.180094	0.973288	1.28537	2.08399	2.96951	3.05963	2.71959	2.1714	2.50056	1.73444	-1.24641	-1.24546	-2.24425	-1.67719	-1.32394	-1.03765	-0.798465	-0.603375	-0.46423	-0.349846	-3.09525	-1.94531	-1.41846	-1.09441	-0.855775	-0.693147	-0.544804	-0.40162	-0.323944	-0.251662	0.912206	0.967444	1.50889	1.04492
	-1.04003	-1.04463	-0.955459	-0.643158	-1.12512	-1.32381	-0.147192	-1.04003	-0.667357	0.172784	-0.555085	-0.999683	-0.554427	-0.979022	-0.886653	-0.419704	-0.48736	-0.33804	-0.0710387	0.0916362	-0.163303	-0.495057	1.57123	-0.181577	-0.836584	-1.2112	-1.07507	-2.24425	-1.67719	-1.32394	-1.03765	-0.798465	-0.603375	-0.46423	-0.349846	-0.332232	-1.37527	-1.41846	-1.09441	-0.855775	-0.693147	-0.544804	-0.40162	-0.323944	-0.251662	-0.71872	-0.676796	-0.216576	0.704112
	1.58528	0.502232	1.06256	0.524078	-0.342771	0.575292	3.81988	1.58528	0.803642	-1.41955	-0.633243	0.600005	-1.26283	1.06909	0.0686566	-0.798263	-0.734852	-0.629628	-0.0221871	-0.589214	-0.756998	-0.805369	-0.190132	0.487037	0.356574	1.59234	1.54911	1.28898	1.00931	0.951258	1.07793	1.43956	1.72317	2.03984	2.67601	0.561687	0.841556	1.13209	1.56266	1.86533	1.79808	1.16808	1.40302	1.85168	0.206723	-0.857701	-1.64843	-1.03535	-0.0552441
	-0.721576	0.0460554	1.27626	0.740486	1.03172	0.010478	-0.377664	-0.721576	0.775349	-0.024543	2.2476	-0.285202	2.7658	1.29512	0.291979	3.22044	1.19717	-0.106378	0.506429	-0.509527	-0.361694	-0.559751	-0.84031	-1.06484	-1.31144	-0.221782	0.0269093	0.193167	0.1611	0.320752	-1.03765	-0.798465	-0.603375	-0.46423	-0.349846	-0.169701	-0.235189	-0.203913	0.101268	-0.544792	-0.693147	-0.544804	-0.40162	-0.323944	-0.251662	-0.642786	-0.356695	0.473537	0.212471
	-0.969269	-0.812392	-0.314173	-0.373368	-0.577006	-1.69367	-0.0543134	-0.969269	-0.635708	-0.265519	-0.321115	-0.943216	0.290574	-0.393825	-0.636657	0.146907	-0.428107	-0.544749	-0.26696	-0.203493	-0.123274	-0.730983	-0.486144	-0.817827	-0.32031	-1.24799	-1.14399	-2.24425	-1.67719	-1.32394	-1.03765	-0.798465	-0.603375	-0.46423	-0.349846	-1.06362	-1.7553	-1.41846	-1.09441	-0.855775	-0.693147	-0.544804	-0.40162	-0.323944	-0.251662	-1.3847	-1.15258	-1.06346	-0.414493
	-0.642328	-1.09554	-0.101979	-0.46533	-1.41474	-0.529301	-0.377664	-0.642328	-0.477821	0.141424	-0.303101	-0.687344	-0.307422	-0.134591	-1.07761	-0.289036	-0.588657	-0.949379	-0.428025	-0.448753	-0.738456	0.615071	-0.32242	-1.4389	0.343963	-0.516095	-0.441444	-0.26271	0.100838	0.371928	-1.03765	-0.798465	-0.603375	-0.46423	-0.349846	0.15536	-0.0451748	-0.325367	-0.695852	-0.77803	-0.693147	-0.544804	-0.40162	-0.323944	-0.251662	0.842456	0.241988	0.772895	0.547282
	-1.02402	-0.72405	1.65589	1.69047	-0.283402	-1.32381	-0.377664	-1.02402	0.63396	-1.40368	0.256603	-0.887639	1.21918	1.7208	-0.51465	1.32105	1.98719	-0.268349	-0.587624	-0.915722	-0.648253	-0.398026	-0.762433	0.896189	1.46221	-1.20553	-1.18081	-2.24425	-1.67719	-1.32394	-1.03765	-0.798465	-0.603375	-0.46423	-0.349846	-0.0884358	-1.81864	-1.41846	-1.09441	-0.855775	-0.693147	-0.544804	-0.40162	-0.323944	-0.251662	-0.0477529	-1.18364	-1.03772	-1.01297
	-0.524811	-0.0290562	1.6628	1.86663	0.555009	-1.04921	-0.540632	-0.524811	0.544175	0.610195	0.511674	-0.473459	1.37808	1.73844	0.138745	1.30366	0.481476	0.342541	0.340763	1.22282	-0.226669	-0.448792	-1.14897	1.35274	1.76639	-0.97492	-0.711975	-0.435187	-1.67719	-1.32394	-1.03765	-0.798465	-0.603375	-0.46423	-0.349846	0.561687	-0.80523	-0.993368	-1.09441	-0.855775	-0.693147	-0.544804	-0.40162	-0.323944	-0.251662	0.800797	0.736912	0.828392	1.77964
	-0.331344	-0.999529	-0.267594	-0.201568	-1.32764	-0.768311	-0.540632	-0.331344	-1.94522	-1.74947	-0.500284	-0.64067	-0.717075	-0.269891	-1.0671	-0.596338	-0.562466	-0.517246	-0.754516	-0.333132	-0.135608	-0.565402	2.17209	-0.452717	-0.434773	-1.01711	-0.569569	-0.251129	0.134809	-1.32394	-1.03765	-0.798465	-0.603375	-0.46423	-0.349846	-0.332232	-1.31193	-1.17555	-1.02799	-0.855775	-0.693147	-0.544804	-0.40162	-0.323944	-0.251662	-0.715592	-1.33119	-1.78916	0.195166
	0.112478	-0.554649	0.576611	0.853704	-0.823313	-0.365314	-0.377664	0.112478	-0.107373	0.657174	-0.333527	-0.0505488	-0.383076	0.543046	-0.6898	-0.49401	-0.69681	-0.750335	-0.820579	-0.354023	-0.678746	-0.855661	0.584158	-0.896829	-0.266819	-0.0086527	-0.202423	0.0673764	0.306811	0.726168	0.722728	-0.798465	-0.603375	-0.46423	-0.349846	0.399156	0.778218	0.221178	-0.0315853	-0.544792	-0.294551	-0.544804	-0.40162	-0.323944	-0.251662	-0.591759	-0.436019	-0.534088	-0.707865
	-0.764906	-0.62803	-0.380138	0.0490473	-0.355063	-1.16392	-0.377664	-0.764906	0.104113	-0.145372	-0.547089	-0.865903	-0.83189	-0.326078	-0.487035	-0.657146	-0.810786	-0.860937	-0.704274	-0.47402	0.0356595	0.432201	0.0131808	0.399115	-1.37037	-0.845356	-0.679628	-0.391566	-0.0758942	-1.32394	-1.03765	-0.798465	-0.603375	-0.46423	-0.349846	0.15536	-0.615216	-0.811186	-1.02799	-0.855775	-0.693147	-0.544804	-0.40162	-0.323944	-0.251662	-0.476316	-0.823492	-0.388475	0.726618
	-0.505721	0.422507	1.42327	0.472279	1.366	-0.569737	-0.540632	-0.505721	0.730318	1.59315	-0.664301	-0.936963	-0.756401	1.33344	0.663874	-0.530221	-0.619547	-0.265297	-0.872537	-0.957567	-1.07895	-1.01432	-0.781324	-1.00361	0.12166	-0.139018	-0.024503	0.172737	0.224232	0.286373	-1.03765	-0.798465	-0.603375	-0.46423	-0.349846	-0.0071705	-0.0451748	-0.143185	-0.0315853	-0.311555	-0.693147	-0.544804	-0.40162	-0.323944	-0.251662	2.25991	1.74044	0.874634	0.514776
	-1.58382	-1.18422	-1.27744	-1.17642	-1.18853	-1.88504	-0.934072	-1.58382	-2.58157	0.214818	-0.516772	-1.07957	-1.06901	-1.29633	-0.871735	-0.631964	0.951578	-0.117461	-0.41262	0.735684	-0.67849	0.402519	-0.682077	1.53802	1.68763	-1.53127	-2.52911	-2.24425	-1.67719	-1.32394	-1.03765	-0.798465	-0.603375	-0.46423	-0.349846	-3.17652	-2.00865	-1.41846	-1.09441	-0.855775	-0.693147	-0.544804	-0.40162	-0.323944	-0.251662	1.29869	-0.420737	-0.091855	0.75922
	0.316479	-0.842722	-1.28532	-1.13713	-1.26887	0.0345295	0.639688	0.316479	-1.47139	-0.970513	-0.270203	-0.146053	0.120455	-1.2603	-1.09604	0.105567	-0.421648	-0.778415	-0.397025	-0.0825761	-0.699692	-0.859012	-0.325006	-0.25641	-1.12105	-0.623779	-0.372188	-0.156757	0.203796	0.319457	-1.03765	-0.798465	-0.603375	-0.46423	-0.349846	0.317891	-0.361864	-0.446822	-0.695852	-0.622538	-0.693147	-0.544804	-0.40162	-0.323944	-0.251662	-0.581146	-0.995522	-0.942674	-1.74908
	0.430484	-0.0033963	-0.825241	-0.955149	-0.286338	1.07706	0.484496	0.430484	0.0321245	-0.126094	-0.115402	0.645725	-0.0373561	-0.745985	-0.145853	-0.343751	0.00213242	0.273636	1.07594	1.61181	1.18042	0.674527	-1.14749	0.533768	0.680344	0.139929	0.24765	0.425772	0.852373	0.922065	1.07845	1.27553	1.64359	1.90889	-0.349846	0.399156	0.334853	0.221178	-0.098012	-0.0005717	0.104045	0.245759	0.139771	0.219962	-0.251662	-0.230504	-0.337534	-0.726375	0.394951
	0.270315	-0.549281	0.689271	0.823562	-0.882613	1.62424	-0.377664	0.270315	-0.484772	-0.513302	1.99922	1.58271	2.22334	0.668905	-0.735494	2.41028	2.57296	1.20722	0.570964	-0.536376	-0.646429	0.589105	-0.930493	1.78929	-0.604339	0.615372	0.872358	0.822062	0.956857	0.968907	1.215	1.53313	1.80102	2.18833	2.6812	0.317891	0.271515	0.464088	0.366975	0.543649	0.402992	0.37752	0.681162	0.763868	1.12349	-0.399818	-1.11692	-0.567477	0.508856
	0.203335	0.122622	0.833551	0.751099	0.027292	-0.336048	-0.934072	0.203335	-0.635766	-0.49865	0.13402	0.589642	0.281273	0.873493	0.0773023	0.0605221	-0.261995	-0.53103	-0.745787	0.39427	-0.789371	-0.814983	-0.521679	0.220724	0.365088	-0.318405	-0.0568062	0.108309	0.321751	0.681607	0.798703	-0.798465	-0.603375	-0.46423	-0.349846	0.317891	-0.171851	-0.143185	-0.297292	-0.544792	-0.3942	-0.544804	-0.40162	-0.323944	-0.251662	-1.22982	-1.07082	0.184632	1.41684
	-0.330774	-0.538572	-1.20189	-1.16858	-0.551464	-0.728761	-0.377664	-0.330774	0.344766	0.944725	-0.644795	-0.85383	-0.960173	-1.17707	-0.524815	-0.410874	-0.6348	-0.340455	-0.0752993	-0.777537	-0.804328	-0.516596	-0.511369	0.2941	-0.791537	-0.25131	-0.181878	-0.190765	0.0320464	-1.32394	-1.03765	-0.798465	-0.603375	-0.46423	-0.349846	0.561687	0.398191	0.524815	-0.098012	-0.855775	-0.693147	-0.544804	-0.40162	-0.323944	-0.251662	0.512013	1.68278	0.377145	1.27737
	-0.692372	-1.02026	-0.666984	-1.02584	-1.24321	-0.534309	-0.540632	-0.692372	-0.740478	-0.338689	-0.269594	-0.704231	-0.177317	-0.608906	-0.972537	-0.234856	-0.36985	-0.531295	0.0865175	1.73469	-0.335925	2.08339	1.9703	-0.346149	-1.20686	-1.0017	-0.396372	0.137373	0.23263	0.370441	-1.03765	-0.798465	-0.603375	-0.46423	-0.349846	-1.14488	-1.56528	-1.23628	-0.961559	-0.77803	-0.693147	-0.544804	-0.40162	-0.323944	-0.251662	0.71791	0.571831	-0.138291	1.28238
	0.904407	-0.0518771	0.420866	-0.200533	-0.575489	0.805929	0.310094	0.904407	0.658342	-1.24847	-0.428405	0.404886	-0.567846	0.471438	-0.359078	-0.411649	-0.799661	-0.896489	-0.385508	-0.428669	-0.207621	-0.60866	1.23313	-0.344405	-0.269571	1.37704	1.20704	0.968286	0.7491	0.789824	0.89102	1.10481	1.51472	-0.46423	-0.349846	0.642952	1.03157	1.31427	1.76194	1.70984	1.79808	1.16808	-0.0406928	-0.323944	-0.251662	-0.821655	-1.05586	0.517442	-1.04347
	-0.814876	-0.380424	0.453125	-0.224197	0.258797	-0.0511104	-0.934072	-0.814876	0.636931	0.150665	1.63176	-0.380239	1.93993	0.46901	-0.179176	2.15163	3.9625	2.10735	1.62575	0.977119	0.986827	0.758427	1.30171	0.63897	-0.529083	-0.454391	-0.171703	0.0644308	0.268607	0.367809	-1.03765	-0.798465	-0.603375	-0.46423	-0.349846	-0.332232	-0.551878	-0.507549	-0.496572	-0.622538	-0.693147	-0.544804	-0.40162	-0.323944	-0.251662	-0.577994	-0.557659	-1.0889	-0.241517
	0.338034	0.920141	1.60615	1.37321	0.920261	0.010478	0.310094	0.338034	0.784417	0.288504	-0.574524	-0.341895	-0.879569	1.65168	0.971471	-0.649297	-0.623869	-0.772678	-0.992654	-0.993226	-1.24619	-0.96136	-0.601682	-1.45855	-0.183606	0.64775	0.847811	0.809751	0.718488	0.734242	0.85418	1.26992	1.50997	-0.46423	-0.349846	0.15536	0.208177	0.40336	0.632682	0.776886	0.701939	-0.149522	-0.0406928	-0.323944	-0.251662	0.651488	-0.36485	-0.0734834	1.03449
	-0.538323	-1.02611	-1.10299	-1.05443	-1.31145	-0.719849	-0.540632	-0.538323	-3.08925	1.91881	0.107092	-0.181278	0.0774036	-1.05969	-1.03018	-0.163853	0.368868	-0.0469857	0.133242	-0.87087	0.802566	-0.945538	-0.917617	-0.939856	-1.25107	-1.40283	-1.14436	-2.24425	-1.67719	-1.32394	-1.03765	-0.798465	-0.603375	-0.46423	-0.349846	-1.22615	-1.88197	-1.41846	-1.09441	-0.855775	-0.693147	-0.544804	-0.40162	-0.323944	-0.251662	0.433248	2.33267	1.10145	2.38965
	-0.922978	-0.821091	0.290212	-0.261173	-0.644272	-1.57267	-0.377664	-0.922978	-0.027149	0.270389	0.0683585	-0.764671	0.532635	0.365587	-0.662149	0.266194	-0.157118	-0.530563	-0.296226	-0.937037	-1.00467	-0.518069	-0.783366	-1.05736	0.825092	-1.2042	-1.00545	-2.24425	-1.67719	-1.32394	-1.03765	-0.798465	-0.603375	-0.46423	-0.349846	-0.576028	-1.31193	-1.41846	-1.09441	-0.855775	-0.693147	-0.544804	-0.40162	-0.323944	-0.251662	-0.836725	-0.914067	0.951585	0.74124
	0.773485	0.730645	-0.230547	-0.0941541	0.313529	2.16691	-0.0543134	0.773485	0.313846	1.34588	-0.386588	0.534143	-0.516973	-0.299101	0.604971	-0.53622	0.276854	-0.0290487	1.5981	0.253429	0.165953	1.09686	-0.476142	0.926583	-0.0825111	0.689272	0.574386	0.886383	1.29366	1.18411	1.31182	1.53273	1.9852	2.2645	2.88249	0.724217	0.968232	0.524815	0.167695	0.465903	0.60229	0.772801	0.681162	1.30777	1.12349	0.74415	0.518004	0.801182	0.986706
	Figure 4F: Proportions of cells in each cluster used in Figure 4E
	Condition	Cluster	Status	Proportions
	Untreated	Cluster 1	Discontinued	84
	DLL4 & PDGF-BB	Cluster 1	Discontinued	67
	Untreated	Cluster 2	Discontinued	16
	DLL4 & PDGF-BB	Cluster 2	Discontinued	33
[truncated: 7 more columns]
