# Supplementary material for: Assessing and enhancing migration of human myogenic progenitors using directed iPS cell differentiation and advanced tissue modelling
Source: EMBO Mol Med. 2022 Sep 26;14(10):e14526. doi: 10.15252/emmm.202114526 (PMC9549733; doi:10.15252/emmm.202114526)
Supplement: Supplementary file 11 — Source Data for Figure 5 [file EMMM-14-e14526-s001.zip]

Archive with 62 entries (52 files):
- Figure 5/
- Figure 5/.DS_Store
- __MACOSX/Figure 5/._.DS_Store
- Figure 5/Figure 5 Images/
- __MACOSX/Figure 5/._Figure 5 Images
- Figure 5/Figure 5.xlsx
- __MACOSX/Figure 5/._Figure 5.xlsx
- Figure 5/Figure 5 Images/5F/
- __MACOSX/Figure 5/Figure 5 Images/._5F
- Figure 5/Figure 5 Images/.DS_Store
- __MACOSX/Figure 5/Figure 5 Images/._.DS_Store
- Figure 5/Figure 5 Images/5C/
- __MACOSX/Figure 5/Figure 5 Images/._5C
- Figure 5/Figure 5 Images/5D/
- __MACOSX/Figure 5/Figure 5 Images/._5D
- Figure 5/Figure 5 Images/5E/
- Figure 5/Figure 5 Images/5F/treated_adhesion_upper.png
- __MACOSX/Figure 5/Figure 5 Images/5F/._treated_adhesion_upper.png
- Figure 5/Figure 5 Images/5F/untreated_adhesion_upper.png
- __MACOSX/Figure 5/Figure 5 Images/5F/._untreated_adhesion_upper.png
- Figure 5/Figure 5 Images/5C/series_3_phalloidin.png
- __MACOSX/Figure 5/Figure 5 Images/5C/._series_3_phalloidin.png
- Figure 5/Figure 5 Images/5C/series_3_merge.png
- __MACOSX/Figure 5/Figure 5 Images/5C/._series_3_merge.png
- Figure 5/Figure 5 Images/5C/series_3_phalloidin_scale_bar.png
- __MACOSX/Figure 5/Figure 5 Images/5C/._series_3_phalloidin_scale_bar.png
- Figure 5/Figure 5 Images/5C/series_3_DAPI.png
- __MACOSX/Figure 5/Figure 5 Images/5C/._series_3_DAPI.png
- Figure 5/Figure 5 Images/5C/series_3_CD31.png
- __MACOSX/Figure 5/Figure 5 Images/5C/._series_3_CD31.png
- Figure 5/Figure 5 Images/5D/huvec_tunnel.png
- __MACOSX/Figure 5/Figure 5 Images/5D/._huvec_tunnel.png
- Figure 5/Figure 5 Images/5D/huvec_side.png
- __MACOSX/Figure 5/Figure 5 Images/5D/._huvec_side.png
- Figure 5/Figure 5 Images/5D/huvec_top.png
- __MACOSX/Figure 5/Figure 5 Images/5D/._huvec_top.png
- Figure 5/Figure 5 Images/5E/.DS_Store
- __MACOSX/Figure 5/Figure 5 Images/5E/._.DS_Store
- Figure 5/Figure 5 Images/5E/cell-free/
- Figure 5/Figure 5 Images/5E/huvecs/
- Figure 5/Figure 5 Images/5E/cell-free/tritc/
- Figure 5/Figure 5 Images/5E/cell-free/.DS_Store
- __MACOSX/Figure 5/Figure 5 Images/5E/cell-free/._.DS_Store
- Figure 5/Figure 5 Images/5E/huvecs/tritc/
- Figure 5/Figure 5 Images/5E/huvecs/.DS_Store
- __MACOSX/Figure 5/Figure 5 Images/5E/huvecs/._.DS_Store
- Figure 5/Figure 5 Images/5E/cell-free/tritc/barrier_integrity_cf_tritc_1.tif
- __MACOSX/Figure 5/Figure 5 Images/5E/cell-free/tritc/._barrier_integrity_cf_tritc_1.tif
- Figure 5/Figure 5 Images/5E/cell-free/tritc/barrier_integrity_cf_tritc_0.tif
- __MACOSX/Figure 5/Figure 5 Images/5E/cell-free/tritc/._barrier_integrity_cf_tritc_0.tif
- Figure 5/Figure 5 Images/5E/cell-free/tritc/barrier_integrity_cf_tritc_2.tif
- __MACOSX/Figure 5/Figure 5 Images/5E/cell-free/tritc/._barrier_integrity_cf_tritc_2.tif
- Figure 5/Figure 5 Images/5E/cell-free/tritc/barrier_integrity_cf_tritc_3.tif
- __MACOSX/Figure 5/Figure 5 Images/5E/cell-free/tritc/._barrier_integrity_cf_tritc_3.tif
- Figure 5/Figure 5 Images/5E/huvecs/tritc/huvec_tritc_0001.png
- __MACOSX/Figure 5/Figure 5 Images/5E/huvecs/tritc/._huvec_tritc_0001.png
- Figure 5/Figure 5 Images/5E/huvecs/tritc/huvec_tritc_0000.png
- __MACOSX/Figure 5/Figure 5 Images/5E/huvecs/tritc/._huvec_tritc_0000.png
- Figure 5/Figure 5 Images/5E/huvecs/tritc/huvec_tritc_0002.png
- __MACOSX/Figure 5/Figure 5 Images/5E/huvecs/tritc/._huvec_tritc_0002.png
- Figure 5/Figure 5 Images/5E/huvecs/tritc/huvec_tritc_0003.png
- __MACOSX/Figure 5/Figure 5 Images/5E/huvecs/tritc/._huvec_tritc_0003.png
