# Supplementary material for: Assessing and enhancing migration of human myogenic progenitors using directed iPS cell differentiation and advanced tissue modelling
Source: EMBO Mol Med. 2022 Sep 26;14(10):e14526. doi: 10.15252/emmm.202114526 (PMC9549733; doi:10.15252/emmm.202114526)
Supplement: Supplementary file 11 — Source Data for Figure 5 [file EMMM-14-e14526-s001.zip › Figure 5/Figure 5.xlsx]

## Sheet: Sheet1
	Figure 5G: Values used to calculate the number of adhered cells				Figure 5I: Transwell Assay Quantification
	Condition	Repeat	Number of cells		A1	N5	DMD(DYS-HAC)
	DLL4 & PDGF-BB	Repeat 2	12		6	236.083	34.2543
	DLL4 & PDGF-BB	Repeat 2	14		1.9	21.6173	321.727
	DLL4 & PDGF-BB	Repeat 2	16		19.015	55.3571	189.964
	DLL4 & PDGF-BB	Repeat 2	10		3.08333	8.05325	12.2846
	DLL4 & PDGF-BB	Repeat 2	11
	Untreated	Repeat 2	11
	Untreated	Repeat 2	23
	Untreated	Repeat 2	12
	Untreated	Repeat 2	12
	Untreated	Repeat 2	19
	DLL4 & PDGF-BB	Repeat 3	7
	DLL4 & PDGF-BB	Repeat 3	17
	DLL4 & PDGF-BB	Repeat 3	14
	DLL4 & PDGF-BB	Repeat 3	9
	DLL4 & PDGF-BB	Repeat 3	13
	Untreated	Repeat 3	5
	Untreated	Repeat 3	19
	Untreated	Repeat 3	15
	Untreated	Repeat 3	14
	Untreated	Repeat 3	18
	DLL4 & PDGF-BB	Repeat 4	0
	DLL4 & PDGF-BB	Repeat 4	0
	DLL4 & PDGF-BB	Repeat 4	33
	Untreated	Repeat 4	32
	Untreated	Repeat 4	15
	Untreated	Repeat 4	13
