# Supplementary material for: Assessing and enhancing migration of human myogenic progenitors using directed iPS cell differentiation and advanced tissue modelling
Source: EMBO Mol Med. 2022 Sep 26;14(10):e14526. doi: 10.15252/emmm.202114526 (PMC9549733; doi:10.15252/emmm.202114526)
Supplement: Supplementary file 12 — Source Data for Figure 6 [file EMMM-14-e14526-s010.zip]

Archive with 23 entries (19 files):
- Figure 6/
- Figure 6/.DS_Store
- __MACOSX/Figure 6/._.DS_Store
- Figure 6/Figure 6 Images/
- __MACOSX/Figure 6/._Figure 6 Images
- Figure 6/Figure 6.xlsx
- __MACOSX/Figure 6/._Figure 6.xlsx
- Figure 6/Figure 6 Images/.DS_Store
- __MACOSX/Figure 6/Figure 6 Images/._.DS_Store
- Figure 6/Figure 6 Images/6B/
- __MACOSX/Figure 6/Figure 6 Images/._6B
- Figure 6/Figure 6 Images/6C/
- __MACOSX/Figure 6/Figure 6 Images/._6C
- Figure 6/Figure 6 Images/6B/MAX_3D_Injury_CTX100_2_002.png
- __MACOSX/Figure 6/Figure 6 Images/6B/._MAX_3D_Injury_CTX100_2_002.png
- Figure 6/Figure 6 Images/6B/MAX_3D_Injury_CTX10_2_001.png
- __MACOSX/Figure 6/Figure 6 Images/6B/._MAX_3D_Injury_CTX10_2_001.png
- Figure 6/Figure 6 Images/6B/MAX_3D_Injury_CTRL_.png
- __MACOSX/Figure 6/Figure 6 Images/6B/._MAX_3D_Injury_CTRL_.png
- Figure 6/Figure 6 Images/6C/sample_image_no_filter.png
- __MACOSX/Figure 6/Figure 6 Images/6C/._sample_image_no_filter.png
- Figure 6/Figure 6 Images/6C/sample_image_uncropped.tif
- __MACOSX/Figure 6/Figure 6 Images/6C/._sample_image_uncropped.tif
