# Supplementary material for: Assessing and enhancing migration of human myogenic progenitors using directed iPS cell differentiation and advanced tissue modelling
Source: EMBO Mol Med. 2022 Sep 26;14(10):e14526. doi: 10.15252/emmm.202114526 (PMC9549733; doi:10.15252/emmm.202114526)
Supplement: Supplementary file 12 — Source Data for Figure 6 [file EMMM-14-e14526-s010.zip › Figure 6/Figure 6.xlsx]

## Sheet: Sheet1
	Figure 5: 3D Migration Track Statistics
	Condition	Repeat	Total Distance Travelled	Cluster
	Untreated	Repeat 0	40.5877	0
	Untreated	Repeat 0	55.6297	0
	Untreated	Repeat 0	52.7144	0
	Untreated	Repeat 0	39.1214	0
	Untreated	Repeat 0	50.0053	0
	Untreated	Repeat 0	50.8888	0
	Untreated	Repeat 0	40.5877	0
	Untreated	Repeat 0	75.4194	1
	Untreated	Repeat 0	57.3976	0
	Untreated	Repeat 0	39.1214	0
	Untreated	Repeat 0	39.1214	0
	Untreated	Repeat 0	40.4442	0
	Untreated	Repeat 1	45.8085	0
	Untreated	Repeat 1	55.0148	0
	Untreated	Repeat 1	40.9505	0
	Untreated	Repeat 1	43.3181	0
	Untreated	Repeat 1	46.3143	0
	Untreated	Repeat 1	56.6246	0
	Untreated	Repeat 1	45.8085	0
	Untreated	Repeat 1	41.2649	0
	Untreated	Repeat 1	58.3825	0
	Untreated	Repeat 1	59.7163	0
	Untreated	Repeat 1	43.3181	0
	Untreated	Repeat 1	43.3181	0
	Untreated	Repeat 1	41.6777	0
	Untreated	Repeat 1	56.6246	0
	Untreated	Repeat 1	31.5917	0
	Untreated	Repeat 1	46.3143	0
	Untreated	Repeat 1	41.6777	0
	Untreated	Repeat 1	45.5115	0
	Untreated	Repeat 1	54.4014	0
	Untreated	Repeat 1	56.6246	0
	Untreated	Repeat 1	59.0765	0
	Untreated	Repeat 1	41.6777	0
	Untreated	Repeat 1	47.2202	0
	Untreated	Repeat 1	50.0283	0
	Untreated	Repeat 1	59.0765	0
	Untreated	Repeat 2	46.9231	0
	Untreated	Repeat 2	52.8028	0
	Untreated	Repeat 2	63.2126	1
	Untreated	Repeat 2	36.8702	0
	Untreated	Repeat 2	41.8125	0
	Untreated	Repeat 2	55.8645	0
	Untreated	Repeat 2	46.9231	0
	Untreated	Repeat 2	39.9492	0
	Untreated	Repeat 2	39.4261	0
	Untreated	Repeat 2	50.3959	0
	Untreated	Repeat 2	36.8702	0
	DLL4 & PDGF-BB	Repeat 0	95.4296	1
	DLL4 & PDGF-BB	Repeat 0	79.8417	1
	DLL4 & PDGF-BB	Repeat 0	70.1324	1
	DLL4 & PDGF-BB	Repeat 0	70.5982	1
	DLL4 & PDGF-BB	Repeat 0	58.7284	0
	DLL4 & PDGF-BB	Repeat 0	63.8501	1
	DLL4 & PDGF-BB	Repeat 0	84.7448	1
	DLL4 & PDGF-BB	Repeat 0	85.2804	1
	DLL4 & PDGF-BB	Repeat 0	64.3802	1
	DLL4 & PDGF-BB	Repeat 0	52.0313	0
	DLL4 & PDGF-BB	Repeat 0	65.5527	1
	DLL4 & PDGF-BB	Repeat 0	48.1717	0
	DLL4 & PDGF-BB	Repeat 1	73.9558	1
	DLL4 & PDGF-BB	Repeat 1	54.6785	0
	DLL4 & PDGF-BB	Repeat 1	43.4899	0
	DLL4 & PDGF-BB	Repeat 1	40.726	0
	DLL4 & PDGF-BB	Repeat 1	39.1992	0
	DLL4 & PDGF-BB	Repeat 1	45.3801	0
	DLL4 & PDGF-BB	Repeat 1	40.0961	0
	DLL4 & PDGF-BB	Repeat 1	56.9394	0
	DLL4 & PDGF-BB	Repeat 1	41.6611	0
	DLL4 & PDGF-BB	Repeat 1	78.6234	1
	DLL4 & PDGF-BB	Repeat 1	42.3213	0
	DLL4 & PDGF-BB	Repeat 1	46.3002	0
	DLL4 & PDGF-BB	Repeat 1	52.5922	0
	DLL4 & PDGF-BB	Repeat 1	109.193	1
	DLL4 & PDGF-BB	Repeat 1	66.9443	1
	DLL4 & PDGF-BB	Repeat 1	66.3226	1
	DLL4 & PDGF-BB	Repeat 1	78.2705	1
	DLL4 & PDGF-BB	Repeat 1	56.2119	0
	DLL4 & PDGF-BB	Repeat 1	62.6413	1
	DLL4 & PDGF-BB	Repeat 1	80.3372	1
	DLL4 & PDGF-BB	Repeat 1	42.7815	0
	DLL4 & PDGF-BB	Repeat 1	48.2445	0
	DLL4 & PDGF-BB	Repeat 1	56.795	0
	DLL4 & PDGF-BB	Repeat 1	56.3157	0
	DLL4 & PDGF-BB	Repeat 1	52.6943	0
	DLL4 & PDGF-BB	Repeat 2	51.5076	0
	DLL4 & PDGF-BB	Repeat 2	77.8206	1
	DLL4 & PDGF-BB	Repeat 2	65.294	1
	DLL4 & PDGF-BB	Repeat 2	82.0227	1
	DLL4 & PDGF-BB	Repeat 2	64.856	1
	DLL4 & PDGF-BB	Repeat 2	39.9173	0
	DLL4 & PDGF-BB	Repeat 2	48.0014	0
	DLL4 & PDGF-BB	Repeat 2	41.1443	0
	DLL4 & PDGF-BB	Repeat 2	52.9431	0
	DLL4 & PDGF-BB	Repeat 2	68.8455	1
	DLL4 & PDGF-BB	Repeat 2	41.9535	0
